# Supplementary material for: Overexpression and Activation of αvβ3 Integrin Differentially Affects TGFβ2 Signaling in Human Trabecular Meshwork Cells
Source: Cells. 2021 Jul 29;10(8):1923. doi: 10.3390/cells10081923 (PMC8394542; doi:10.3390/cells10081923)
Supplement: Supplementary file 1 [file cells-10-01923-s001.zip]

Archive with 10 entries (10 files):
- edgeRglm_GENE_3 contrasts_ low-high logFC_no NS genes.xlsx
- Table S1.pdf
- Table S2.pdf
- Table S3.pdf
- Table S4.pdf
- Table S5.pdf
- Table S6.pdf
- Table S7.pdf
- Table S8.pdf
- Table S9.pdf
