# Supplementary material for: Overexpression and Activation of αvβ3 Integrin Differentially Affects TGFβ2 Signaling in Human Trabecular Meshwork Cells
Source: Cells. 2021 Jul 29;10(8):1923. doi: 10.3390/cells10081923 (PMC8394542; doi:10.3390/cells10081923)
Supplement: Supplementary file 1 [file cells-10-01923-s001.zip › edgeRglm_GENE_3 contrasts_ low-high logFC_no NS genes.xlsx]

## Sheet: edgeR WTb3-EV
Ensembl	Symbol	WTb3-EV_logFC	WTb3-EV_logCPM	WTb3-EV_LR	WTb3-EV_PValue	WTb3-EV_FDR	WTb3-EV_Status	Description
ENSG00000260676	LINC01541	-8.92102	0.121215	203.474	3.64554e-46	6.29848e-44	DOWN	long intergenic non-protein coding RNA 1541
ENSG00000141338	ABCA8	-5.09559	-0.292161	115.968	4.8311e-27	3.23234e-25	DOWN	ATP binding cassette subfamily A member 8
ENSG00000181195	PENK	-4.95681	0.08217	129.325	5.7584e-30	4.62332e-28	DOWN	proenkephalin
ENSG00000182621	PLCB1	-4.85484	1.92533	470.527	2.46071e-104	2.79885e-101	DOWN	phospholipase C beta 1
ENSG00000128965	CHAC1	-4.71047	2.57007	532.814	6.89949e-118	1.17714e-114	DOWN	ChaC glutathione specific gamma-glutamylcyclotransferase 1
ENSG00000121236	TRIM6	-4.27741	0.559775	171.256	3.93377e-39	5.26393e-37	DOWN	tripartite motif containing 6
ENSG00000128606	LRRC17	-3.97904	-0.284721	95.9236	1.19405e-22	5.94801e-21	DOWN	leucine rich repeat containing 17
ENSG00000138646	HERC5	-3.86313	1.59812	336.333	4.0141e-75	2.49038e-72	DOWN	HECT and RLD domain containing E3 ubiquitin protein ligase 5
ENSG00000196611	MMP1	-3.58519	3.80291	884.425	2.3863e-194	1.08569e-190	DOWN	matrix metallopeptidase 1
ENSG00000163395	IGFN1	-3.58125	0.0273138	110.805	6.52855e-26	4.06887e-24	DOWN	immunoglobulin-like and fibronectin type III domain containing 1
ENSG00000125695	AC046185.1	-3.18146	0.981817	10.594	0.00113455	0.00443746	DOWN	novel transcript
ENSG00000140937	CDH11	-3.11822	-0.289866	59.4924	1.22769e-14	2.97105e-13	DOWN	cadherin 11
ENSG00000125355	TMEM255A	-3.03319	1.83014	309.613	2.65236e-69	1.29293e-66	DOWN	transmembrane protein 255A
ENSG00000175197	DDIT3	-2.90341	3.71804	137.993	7.31494e-32	6.56853e-30	DOWN	DNA damage inducible transcript 3
ENSG00000110719	TCIRG1	-2.8713	-0.14446	58.2178	2.34645e-14	5.39169e-13	DOWN	T cell immune regulator 1, ATPase H+ transporting V0 subunit a3
ENSG00000164684	ZNF704	-2.6704	-0.363347	48.4807	3.3355e-12	5.97457e-11	DOWN	zinc finger protein 704
ENSG00000228144	AC078927.1	-2.62896	-0.897426	6.92966	0.00847778	0.0251114	DOWN	novel transcript
ENSG00000187068	C3orf70	-2.59934	0.312884	76.0003	2.83628e-18	9.51164e-17	DOWN	chromosome 3 open reading frame 70
ENSG00000112837	TBX18	-2.58044	-0.582223	36.7462	1.34554e-09	1.70999e-08	DOWN	T-box 18
ENSG00000196155	PLEKHG4	-2.5389	0.873553	134.492	4.26541e-31	3.63866e-29	DOWN	pleckstrin homology and RhoGEF domain containing G4
ENSG00000079102	RUNX1T1	-2.50722	0.237246	72.6168	1.57434e-17	5.02059e-16	DOWN	RUNX1 translocation partner 1
ENSG00000100228	RAB36	-2.46723	0.240803	69.4454	7.85606e-17	2.36184e-15	DOWN	RAB36, member RAS oncogene family
ENSG00000176046	NUPR1	-2.46618	2.44663	222.873	2.13628e-50	4.78e-48	DOWN	nuclear protein 1, transcriptional regulator
ENSG00000164330	EBF1	-2.3309	1.48178	174.272	8.63159e-40	1.20217e-37	DOWN	early B cell factor 1
ENSG00000091129	NRCAM	-2.31144	0.872681	111.095	5.6403e-26	3.53139e-24	DOWN	neuronal cell adhesion molecule
ENSG00000116329	OPRD1	-2.30198	0.347517	74.9023	4.94598e-18	1.63062e-16	DOWN	opioid receptor delta 1
ENSG00000138061	CYP1B1	-2.28316	7.58264	1157.84	8.86139e-254	6.04745e-250	DOWN	cytochrome P450 family 1 subfamily B member 1
ENSG00000041982	TNC	-2.24699	5.26446	880.553	1.65747e-193	5.65571e-190	DOWN	tenascin C
ENSG00000054356	PTPRN	-2.20867	0.385938	55.691	8.48063e-14	1.85203e-12	DOWN	protein tyrosine phosphatase, receptor type N
ENSG00000168621	GDNF	-2.19132	1.35441	138.984	4.44025e-32	4.04033e-30	DOWN	glial cell derived neurotrophic factor
ENSG00000088543	C3orf18	-2.18395	1.43879	122.567	1.73479e-28	1.28685e-26	DOWN	chromosome 3 open reading frame 18
ENSG00000250479	CHCHD10	-2.16489	1.72933	178.419	1.073e-40	1.60938e-38	DOWN	coiled-coil-helix-coiled-coil-helix domain containing 10
ENSG00000125726	CD70	-2.13017	4.3775	347.176	1.74641e-77	1.13508e-74	DOWN	CD70 molecule
ENSG00000174600	CMKLR1	-2.07419	0.162438	42.1716	8.36049e-11	1.24035e-09	DOWN	chemerin chemokine-like receptor 1
ENSG00000135525	MAP7	-2.06719	0.838111	88.6592	4.69042e-21	1.97591e-19	DOWN	microtubule associated protein 7
ENSG00000163017	ACTG2	-2.03985	-0.0657688	38.2798	6.12943e-10	8.10665e-09	DOWN	actin, gamma 2, smooth muscle, enteric
ENSG00000196872	KIAA1211L	-1.97123	0.601764	53.8568	2.15649e-13	4.52135e-12	DOWN	KIAA1211 like
ENSG00000060718	COL11A1	-1.95561	0.349002	58.6769	1.85806e-14	4.30573e-13	DOWN	collagen type XI alpha 1 chain
ENSG00000128228	SDF2L1	-1.90182	2.18743	85.8013	1.9895e-20	8.08177e-19	DOWN	stromal cell derived factor 2 like 1
ENSG00000117122	MFAP2	-1.88927	0.217419	42.8425	5.93282e-11	8.99745e-10	DOWN	microfibril associated protein 2
ENSG00000226084	AC113935.1	-1.87936	-0.326551	15.9049	6.66067e-05	0.000354707	DOWN	ribosomal protein L17 (RPL17) pseudogene
ENSG00000243742	RPLP0P2	-1.85465	0.768474	53.8744	2.13722e-13	4.48783e-12	DOWN	ribosomal protein lateral stalk subunit P0 pseudogene 2
ENSG00000265118	AC134669.1	-1.85442	0.00578587	26.332	2.87483e-07	2.525e-06	DOWN	novel protein
ENSG00000103522	IL21R	-1.81304	-0.433227	23.8594	1.03634e-06	8.20001e-06	DOWN	interleukin 21 receptor
ENSG00000126860	EVI2A	-1.80654	1.8319	128.053	1.09303e-29	8.67369e-28	DOWN	ecotropic viral integration site 2A
ENSG00000066056	TIE1	-1.75748	-0.272169	24.5122	7.38423e-07	6.01715e-06	DOWN	tyrosine kinase with immunoglobulin like and EGF like domains 1
ENSG00000099256	PRTFDC1	-1.73907	2.00675	170.139	6.8997e-39	8.96896e-37	DOWN	phosphoribosyl transferase domain containing 1
ENSG00000127220	ABHD8	-1.73415	0.610239	48.8859	2.71298e-12	4.93725e-11	DOWN	abhydrolase domain containing 8
ENSG00000183671	GPR1	-1.73289	-0.409907	26.2884	2.94046e-07	2.57932e-06	DOWN	G protein-coupled receptor 1
ENSG00000130513	GDF15	-1.72814	3.36789	195.37	2.13958e-44	3.60533e-42	DOWN	growth differentiation factor 15
ENSG00000165175	MID1IP1	-1.7236	2.53875	190.644	2.29978e-43	3.6929e-41	DOWN	MID1 interacting protein 1
ENSG00000232973	CYP1B1-AS1	-1.70911	-0.388398	24.5608	7.20021e-07	5.88477e-06	DOWN	CYP1B1 antisense RNA 1
ENSG00000134548	SPX	-1.69936	0.207665	32.8827	9.78924e-09	1.07753e-07	DOWN	spexin hormone
ENSG00000132185	FCRLA	-1.6978	0.10214	39.8021	2.81048e-10	3.87086e-09	DOWN	Fc receptor like A
ENSG00000150782	IL18	-1.69561	0.42683	40.06	2.46282e-10	3.42312e-09	DOWN	interleukin 18
ENSG00000136999	NOV	-1.68729	1.72184	106.664	5.27472e-25	3.05062e-23	DOWN	nephroblastoma overexpressed
ENSG00000170396	ZNF804A	-1.67966	0.136576	38.3259	5.9862e-10	7.93258e-09	DOWN	zinc finger protein 804A
ENSG00000259518	LINC01583	-1.67474	0.304131	42.786	6.10673e-11	9.23043e-10	DOWN	long intergenic non-protein coding RNA 1583
ENSG00000136826	KLF4	-1.65815	1.73524	69.9029	6.22973e-17	1.89798e-15	DOWN	Kruppel like factor 4
ENSG00000261040	WFDC21P	-1.65446	2.89196	189.51	4.06721e-43	6.45503e-41	DOWN	WAP four-disulfide core domain 21, pseudogene
ENSG00000261114	AC012181.1	-1.6488	-0.134009	26.065	3.30106e-07	2.86617e-06	DOWN	novel transcript, sense intronic to HERPUD1
ENSG00000280165	PCDH20	-1.62791	0.286301	41.2531	1.33742e-10	1.93578e-09	DOWN	protocadherin 20
ENSG00000175471	MCTP1	-1.61723	4.05534	298.577	6.72496e-67	3.16514e-64	DOWN	multiple C2 and transmembrane domain containing 1
ENSG00000170745	KCNS3	-1.60702	0.450799	36.7734	1.32686e-09	1.68782e-08	DOWN	potassium voltage-gated channel modifier subfamily S member 3
ENSG00000125657	TNFSF9	-1.59171	3.12377	225.949	4.55842e-51	1.09154e-48	DOWN	TNF superfamily member 9
ENSG00000180353	HCLS1	-1.57767	1.7906	96.2202	1.0279e-22	5.17707e-21	DOWN	hematopoietic cell-specific Lyn substrate 1
ENSG00000100234	TIMP3	-1.57289	7.00751	744.791	5.44507e-164	1.4864e-160	DOWN	TIMP metallopeptidase inhibitor 3
ENSG00000112297	CRYBG1	-1.5548	2.3432	133.939	5.63437e-31	4.77661e-29	DOWN	crystallin beta-gamma domain containing 1
ENSG00000154721	JAM2	-1.54316	1.67684	95.1033	1.80708e-22	8.87223e-21	DOWN	junctional adhesion molecule 2
ENSG00000158089	GALNT14	-1.54247	2.25913	121.817	2.53164e-28	1.85302e-26	DOWN	polypeptide N-acetylgalactosaminyltransferase 14
ENSG00000263426	RN7SL471P	-1.5377	4.81174	168.22	1.81119e-38	2.26797e-36	DOWN	RNA, 7SL, cytoplasmic 471, pseudogene
ENSG00000122877	EGR2	-1.52416	1.16855	37.9742	7.16862e-10	9.33631e-09	DOWN	early growth response 2
ENSG00000184117	NIPSNAP1	-1.51338	3.59791	327.032	4.25906e-73	2.52748e-70	DOWN	nipsnap homolog 1
ENSG00000106333	PCOLCE	-1.48833	4.18487	392.912	1.92239e-87	1.54345e-84	DOWN	procollagen C-endopeptidase enhancer
ENSG00000106772	PRUNE2	-1.47999	4.23641	233.931	8.2797e-53	2.13226e-50	DOWN	prune homolog 2
ENSG00000114270	COL7A1	-1.46459	2.10555	65.8837	4.78327e-16	1.34612e-14	DOWN	collagen type VII alpha 1 chain
ENSG00000172059	KLF11	-1.43662	2.64532	169.534	9.35172e-39	1.20417e-36	DOWN	Kruppel like factor 11
ENSG00000162772	ATF3	-1.43143	1.77023	40.627	1.84247e-10	2.5899e-09	DOWN	activating transcription factor 3
ENSG00000146054	TRIM7	-1.42382	1.50938	62.1297	3.21573e-15	8.26581e-14	DOWN	tripartite motif containing 7
ENSG00000262074	SNORD3B-2	-1.405	5.89107	17.4813	2.90148e-05	0.00016924	DOWN	small nucleolar RNA, C/D box 3B-2
ENSG00000236824	BCYRN1	-1.39899	2.72728	81.1723	2.06867e-19	7.65183e-18	DOWN	brain cytoplasmic RNA 1
ENSG00000252947	SCARNA1	-1.39096	0.177951	22.971	1.64462e-06	1.2427e-05	DOWN	small Cajal body-specific RNA 1
ENSG00000166923	GREM1	-1.37656	4.48891	256.094	1.2189e-57	4.05774e-55	DOWN	gremlin 1, DAN family BMP antagonist
ENSG00000189001	SBSN	-1.36094	1.32842	61.5713	4.26991e-15	1.08126e-13	DOWN	suprabasin
ENSG00000154065	ANKRD29	-1.35673	0.408962	33.7367	6.31e-09	7.13548e-08	DOWN	ankyrin repeat domain 29
ENSG00000267774	AC010776.2	-1.35544	0.456691	35.2283	2.93231e-09	3.52006e-08	DOWN	novel transcript, antisense to CCBE1
ENSG00000106688	SLC1A1	-1.34983	0.770407	35.3411	2.76729e-09	3.34255e-08	DOWN	solute carrier family 1 member 1
ENSG00000131477	RAMP2	-1.34233	0.433436	28.1676	1.1125e-07	1.0436e-06	DOWN	receptor activity modifying protein 2
ENSG00000196460	RFX8	-1.33735	1.05588	45.0789	1.89258e-11	3.09351e-10	DOWN	RFX family member 8, lacking RFX DNA binding domain
ENSG00000204131	NHSL2	-1.33637	2.82466	111.559	4.46392e-26	2.8471e-24	DOWN	NHS like 2
ENSG00000103089	FA2H	-1.33475	0.239543	20.1202	7.27246e-06	4.81386e-05	DOWN	fatty acid 2-hydroxylase
ENSG00000125954	CHURC1-FNTB	-1.33075	0.839417	8.0335	0.00459199	0.0149087	DOWN	CHURC1-FNTB readthrough
ENSG00000138772	ANXA3	-1.32548	0.742409	43.0727	5.27432e-11	8.05248e-10	DOWN	annexin A3
ENSG00000100151	PICK1	-1.31163	1.8779	84.7534	3.38006e-20	1.34896e-18	DOWN	protein interacting with PRKCA 1
ENSG00000103196	CRISPLD2	-1.3112	1.20816	46.9617	7.23869e-12	1.24554e-10	DOWN	cysteine rich secretory protein LCCL domain containing 2
ENSG00000165105	RASEF	-1.28062	2.98266	135.91	2.08801e-31	1.80375e-29	DOWN	RAS and EF-hand domain containing
ENSG00000228232	GAPDHP1	-1.28023	0.667074	30.849	2.78908e-08	2.85368e-07	DOWN	glyceraldehyde-3-phosphate dehydrogenase pseudogene 1
ENSG00000235531	MSC-AS1	-1.27048	1.26538	52.3853	4.56126e-13	9.27818e-12	DOWN	MSC antisense RNA 1
ENSG00000100344	PNPLA3	-1.24818	1.66115	71.6855	2.52379e-17	7.95549e-16	DOWN	patatin like phospholipase domain containing 3
ENSG00000197580	BCO2	-1.24125	-0.421474	11.4773	0.000704518	0.00291393	DOWN	beta-carotene oxygenase 2
ENSG00000162981	FAM84A	-1.23914	0.96759	43.2449	4.82995e-11	7.42387e-10	DOWN	family with sequence similarity 84 member A
ENSG00000138623	SEMA7A	-1.22926	0.0632264	19.6926	9.09548e-06	5.91726e-05	DOWN	semaphorin 7A (John Milton Hagen blood group)
ENSG00000153714	LURAP1L	-1.2205	2.83433	86.799	1.20132e-20	4.9388e-19	DOWN	leucine rich adaptor protein 1 like
ENSG00000276216	AC245014.3	-1.21709	0.216868	21.218	4.09895e-06	2.85151e-05	DOWN	novel transcript
ENSG00000138172	CALHM2	-1.21281	2.8779	119.033	1.02993e-27	7.209e-26	DOWN	calcium homeostasis modulator family member 2
ENSG00000134955	SLC37A2	-1.21255	1.11416	44.8343	2.14429e-11	3.47594e-10	DOWN	solute carrier family 37 member 2
ENSG00000174951	FUT1	-1.21007	1.47369	58.175	2.39801e-14	5.50093e-13	DOWN	fucosyltransferase 1 (H blood group)
ENSG00000161835	GRASP	-1.20512	-0.230866	13.4228	0.000248586	0.00115446	DOWN	general receptor for phosphoinositides 1 associated scaffold protein
ENSG00000128284	APOL3	-1.2021	0.523401	27.6439	1.45835e-07	1.35316e-06	DOWN	apolipoprotein L3
ENSG00000128272	ATF4	-1.20028	8.03116	279.392	1.01873e-62	4.21355e-60	DOWN	activating transcription factor 4
ENSG00000162746	FCRLB	-1.1986	0.597008	29.9062	4.53454e-08	4.48167e-07	DOWN	Fc receptor like B
ENSG00000215861	AC245297.1	-1.19454	1.54738	21.9406	2.81215e-06	2.01486e-05	DOWN	phosphodiesterase 4D interacting protein-like
ENSG00000122585	NPY	-1.19295	-0.243261	13.7828	0.000205208	0.000972189	DOWN	neuropeptide Y
ENSG00000283029	AL139099.4	-1.18905	7.4759	19.2646	1.13794e-05	7.27485e-05	DOWN	RNA, 7SL, cytoplasmic 1
ENSG00000104432	IL7	-1.18681	0.0531302	19.1993	1.17755e-05	7.48943e-05	DOWN	interleukin 7
ENSG00000051108	HERPUD1	-1.16149	6.76262	95.9921	1.15345e-22	5.76681e-21	DOWN	homocysteine inducible ER protein with ubiquitin like domain 1
ENSG00000160867	FGFR4	-1.15338	0.245573	18.917	1.3653e-05	8.54817e-05	DOWN	fibroblast growth factor receptor 4
ENSG00000182667	NTM	-1.15308	-0.0121942	12.3188	0.000448425	0.00194984	DOWN	neurotrimin
ENSG00000225206	MIR137HG	-1.14844	0.289979	21.9316	2.8255e-06	2.02224e-05	DOWN	MIR137 host gene
ENSG00000100302	RASD2	-1.14324	0.697923	26.8679	2.17844e-07	1.95616e-06	DOWN	RASD family member 2
ENSG00000234602	MCIDAS	-1.143	0.465814	20.6589	5.48813e-06	3.72674e-05	DOWN	multiciliate differentiation and DNA synthesis associated cell cycle protein
ENSG00000074416	MGLL	-1.13514	3.44217	195.565	1.93941e-44	3.30887e-42	DOWN	monoglyceride lipase
ENSG00000168542	COL3A1	-1.13462	0.995108	22.4986	2.10295e-06	1.54567e-05	DOWN	collagen type III alpha 1 chain
ENSG00000162645	GBP2	-1.13321	3.83141	217.696	2.87689e-49	5.86069e-47	DOWN	guanylate binding protein 2
ENSG00000132386	SERPINF1	-1.12959	3.77822	225.071	7.08348e-51	1.66694e-48	DOWN	serpin family F member 1
ENSG00000116711	PLA2G4A	-1.12786	1.35367	42.3376	7.68037e-11	1.14193e-09	DOWN	phospholipase A2 group IVA
ENSG00000157111	TMEM171	-1.12249	2.03495	62.349	2.87684e-15	7.46501e-14	DOWN	transmembrane protein 171
ENSG00000136010	ALDH1L2	-1.12125	1.16589	29.9483	4.43717e-08	4.38862e-07	DOWN	aldehyde dehydrogenase 1 family member L2
ENSG00000168003	SLC3A2	-1.10086	5.87725	254.412	2.83611e-57	9.00234e-55	DOWN	solute carrier family 3 member 2
ENSG00000164687	FABP5	-1.09886	1.55129	50.9984	9.24391e-13	1.79729e-11	DOWN	fatty acid binding protein 5
ENSG00000138356	AOX1	-1.0915	2.21668	66.5011	3.49698e-16	1.00064e-14	DOWN	aldehyde oxidase 1
ENSG00000204219	TCEA3	-1.08475	-0.262142	14.0195	0.000180924	0.000868295	DOWN	transcription elongation factor A3
ENSG00000138642	HERC6	-1.07807	1.07716	26.9964	2.03837e-07	1.84616e-06	DOWN	HECT and RLD domain containing E3 ubiquitin protein ligase family member 6
ENSG00000144821	MYH15	-1.07805	0.377607	20.2292	6.8698e-06	4.57375e-05	DOWN	myosin heavy chain 15
ENSG00000178568	ERBB4	-1.0777	-0.167112	12.5015	0.000406625	0.00178228	DOWN	erb-b2 receptor tyrosine kinase 4
ENSG00000100985	MMP9	-1.07767	1.11848	37.3884	9.6794e-10	1.24636e-08	DOWN	matrix metallopeptidase 9
ENSG00000148175	STOM	-1.07644	4.99031	279.09	1.18548e-62	4.75899e-60	DOWN	stomatin
ENSG00000174500	GCSAM	-1.07576	-0.262487	11.5276	0.000685691	0.00284468	DOWN	germinal center associated signaling and motility
ENSG00000011347	SYT7	-1.07489	2.06517	66.9429	2.79491e-16	8.06505e-15	DOWN	synaptotagmin 7
ENSG00000103257	SLC7A5	-1.06917	4.59107	77.7156	1.18996e-18	4.17525e-17	DOWN	solute carrier family 7 member 5
ENSG00000163734	CXCL3	-1.06779	-0.130876	12.405	0.000428175	0.00186894	DOWN	C-X-C motif chemokine ligand 3
ENSG00000147119	CHST7	-1.0663	1.25326	31.7789	1.72762e-08	1.82228e-07	DOWN	carbohydrate sulfotransferase 7
ENSG00000175352	NRIP3	-1.06451	4.07323	191.366	1.59996e-43	2.63107e-41	DOWN	nuclear receptor interacting protein 3
ENSG00000274290	HIST1H2BE	-1.05885	4.15242	117.943	1.78431e-27	1.23e-25	DOWN	histone cluster 1 H2B family member e
ENSG00000120217	CD274	-1.05428	2.85517	93.7174	3.6394e-22	1.74909e-20	DOWN	CD274 molecule
ENSG00000270194	AC097359.2	-1.05395	0.0282173	16.8273	4.09394e-05	0.000229385	DOWN	novel transcript, antisense to GOLGA4
ENSG00000117069	ST6GALNAC5	-1.05145	0.264714	17.9708	2.24315e-05	0.000134108	DOWN	ST6 N-acetylgalactosaminide alpha-2,6-sialyltransferase 5
ENSG00000273311	DGCR11	-1.04737	-0.192129	13.3522	0.000258119	0.00119345	DOWN	DiGeorge syndrome critical region gene 11
ENSG00000123610	TNFAIP6	-1.04346	0.653679	16.9951	3.74766e-05	0.000212248	DOWN	TNF alpha induced protein 6
ENSG00000185112	FAM43A	-1.03939	1.30273	36.862	1.26794e-09	1.61891e-08	DOWN	family with sequence similarity 43 member A
ENSG00000188677	PARVB	-1.03865	1.95624	62.8588	2.22068e-15	5.82885e-14	DOWN	parvin beta
ENSG00000273274	ZBTB8B	-1.03442	0.262915	15.1016	0.000101877	0.000518626	DOWN	zinc finger and BTB domain containing 8B
ENSG00000041353	RAB27B	-1.03261	4.60823	214.013	1.82969e-48	3.56763e-46	DOWN	RAB27B, member RAS oncogene family
ENSG00000183287	CCBE1	-1.03024	5.17923	311.746	9.09845e-70	4.59944e-67	DOWN	collagen and calcium binding EGF domains 1
ENSG00000130766	SESN2	-1.03004	2.90034	62.5733	2.56707e-15	6.69942e-14	DOWN	sestrin 2
ENSG00000074527	NTN4	-1.02765	4.17008	127.74	1.27952e-29	1.00369e-27	DOWN	netrin 4
ENSG00000028137	TNFRSF1B	-1.0226	2.60271	62.1365	3.20451e-15	8.26581e-14	DOWN	TNF receptor superfamily member 1B
ENSG00000275183	LENG9	-1.02222	-0.0773057	14.3482	0.000151928	0.000744049	DOWN	leukocyte receptor cluster member 9
ENSG00000136059	VILL	-1.02048	-0.166872	13.1431	0.000288584	0.00131559	DOWN	villin like
ENSG00000130775	THEMIS2	-1.01931	2.1835	59.325	1.33669e-14	3.21205e-13	DOWN	thymocyte selection associated family member 2
ENSG00000197415	VEPH1	-1.01912	0.874953	27.7442	1.38461e-07	1.28649e-06	DOWN	ventricular zone expressed PH domain containing 1
ENSG00000106034	CPED1	-1.0129	1.76461	47.1852	6.45876e-12	1.11731e-10	DOWN	cadherin like and PC-esterase domain containing 1
ENSG00000100292	HMOX1	-1.01167	3.26983	104.129	1.8955e-24	1.05169e-22	DOWN	heme oxygenase 1
ENSG00000235872	AC078777.1	-1.01147	0.136192	10.2633	0.001357	0.00518745	DOWN	novel transcript
ENSG00000187210	GCNT1	-1.01112	3.79137	176.769	2.4603e-40	3.53481e-38	DOWN	glucosaminyl (N-acetyl) transferase 1, core 2
ENSG00000196549	MME	-0.99898	7.29941	278.526	1.57367e-62	6.13687e-60	DOWN	membrane metalloendopeptidase
ENSG00000137463	MGARP	-0.996824	2.68088	89.1113	3.73216e-21	1.58692e-19	DOWN	mitochondria localized glutamic acid rich protein
ENSG00000110031	LPXN	-0.994564	0.976828	25.8589	3.67313e-07	3.16307e-06	DOWN	leupaxin
ENSG00000197635	DPP4	-0.993403	4.18506	167.145	3.11065e-38	3.79083e-36	DOWN	dipeptidyl peptidase 4
ENSG00000249353	NPM1P27	-0.992225	2.82536	67.0877	2.59696e-16	7.52567e-15	DOWN	nucleophosmin 1 pseudogene 27
ENSG00000108342	CSF3	-0.988834	0.2043	12.9846	0.000314066	0.00141335	DOWN	colony stimulating factor 3
ENSG00000170382	LRRN2	-0.987908	1.1668	22.1035	2.58336e-06	1.86267e-05	DOWN	leucine rich repeat neuronal 2
ENSG00000163297	ANTXR2	-0.987475	5.38785	264.001	2.30402e-59	8.27566e-57	DOWN	ANTXR cell adhesion molecule 2
ENSG00000162676	GFI1	-0.987365	0.997537	20.0036	7.7297e-06	5.08692e-05	DOWN	growth factor independent 1 transcriptional repressor
ENSG00000170961	HAS2	-0.98376	1.69467	46.1141	1.11563e-11	1.87528e-10	DOWN	hyaluronan synthase 2
ENSG00000196352	CD55	-0.98223	5.14929	261.073	1.0017e-58	3.50568e-56	DOWN	CD55 molecule (Cromer blood group)
ENSG00000171522	PTGER4	-0.980746	1.97416	53.5074	2.57618e-13	5.35195e-12	DOWN	prostaglandin E receptor 4
ENSG00000254332	AF201337.1	-0.978087	0.58943	9.60997	0.00193524	0.00707203	DOWN	tropomyosin 4 (TPM4) pseudogene
ENSG00000276600	RAB7B	-0.977769	1.28538	28.3365	1.01953e-07	9.59697e-07	DOWN	RAB7B, member RAS oncogene family
ENSG00000258429	PDF	-0.973635	0.033562	10.0899	0.00149088	0.00562438	DOWN	peptide deformylase, mitochondrial
ENSG00000164674	SYTL3	-0.97266	0.527834	14.0055	0.000182275	0.000873551	DOWN	synaptotagmin like 3
ENSG00000249784	SCARNA22	-0.972012	-0.00867746	9.1211	0.00252678	0.00895443	DOWN	small Cajal body-specific RNA 22
ENSG00000183833	MAATS1	-0.971361	0.0492603	13.3095	0.000264061	0.00121598	DOWN	MYCBP associated and testis expressed 1
ENSG00000274602	PI4KAP1	-0.970974	1.54996	40.4947	1.97151e-10	2.75991e-09	DOWN	phosphatidylinositol 4-kinase alpha pseudogene 1
ENSG00000001617	SEMA3F	-0.964973	3.18947	110.132	9.1697e-26	5.66323e-24	DOWN	semaphorin 3F
ENSG00000112972	HMGCS1	-0.961318	6.93864	165.162	8.43266e-38	1.00085e-35	DOWN	3-hydroxy-3-methylglutaryl-CoA synthase 1
ENSG00000249772	AC026427.1	-0.95609	0.631684	13.3494	0.00025851	0.00119485	DOWN	novel transcript
ENSG00000170345	FOS	-0.955798	6.23369	14.3366	0.000152864	0.000748095	DOWN	Fos proto-oncogene, AP-1 transcription factor subunit
ENSG00000139725	RHOF	-0.951185	0.36576	15.0771	0.000103209	0.000525044	DOWN	ras homolog family member F, filopodia associated
ENSG00000139970	RTN1	-0.947312	-0.0255295	12.6092	0.000383851	0.00169224	DOWN	reticulon 1
ENSG00000151012	SLC7A11	-0.94664	4.58594	49.7567	1.74045e-12	3.23203e-11	DOWN	solute carrier family 7 member 11
ENSG00000125538	IL1B	-0.946528	7.44296	217.916	2.5759e-49	5.32704e-47	DOWN	interleukin 1 beta
ENSG00000144278	GALNT13	-0.944548	2.65561	64.4298	1.00031e-15	2.74162e-14	DOWN	polypeptide N-acetylgalactosaminyltransferase 13
ENSG00000128203	ASPHD2	-0.941963	0.330642	11.3723	0.000745489	0.00305929	DOWN	aspartate beta-hydroxylase domain containing 2
ENSG00000135063	FAM189A2	-0.939608	-0.129643	7.96968	0.00475673	0.0153377	DOWN	family with sequence similarity 189 member A2
ENSG00000214182	PTMAP5	-0.93779	1.31632	22.7767	1.81955e-06	1.35711e-05	DOWN	prothymosin alpha pseudogene 5
ENSG00000115963	RND3	-0.934867	7.40611	260.495	1.33818e-58	4.5662e-56	DOWN	Rho family GTPase 3
ENSG00000128590	DNAJB9	-0.933966	3.72997	49.8272	1.67897e-12	3.13491e-11	DOWN	DnaJ heat shock protein family (Hsp40) member B9
ENSG00000268573	AC011815.1	-0.933147	0.247862	13.2669	0.000270127	0.00124056	DOWN	novel transcript
ENSG00000140044	JDP2	-0.931275	2.7057	61.5755	4.26089e-15	1.08098e-13	DOWN	Jun dimerization protein 2
ENSG00000118257	NRP2	-0.929762	5.98691	251.078	1.51133e-56	4.48438e-54	DOWN	neuropilin 2
ENSG00000100968	NFATC4	-0.929727	4.17538	135.912	2.08576e-31	1.80375e-29	DOWN	nuclear factor of activated T cells 4
ENSG00000137573	SULF1	-0.929441	4.16531	97.2698	6.04966e-23	3.06958e-21	DOWN	sulfatase 1
ENSG00000224945	AL353150.1	-0.929432	-0.248809	8.99606	0.00270563	0.00948115	DOWN	novel transcript
ENSG00000105499	PLA2G4C	-0.928797	2.59448	56.2671	6.32665e-14	1.40183e-12	DOWN	phospholipase A2 group IVC
ENSG00000125740	FOSB	-0.928525	3.7239	9.9618	0.00159822	0.0059863	DOWN	FosB proto-oncogene, AP-1 transcription factor subunit
ENSG00000132481	TRIM47	-0.928117	3.31219	89.0666	3.81741e-21	1.61813e-19	DOWN	tripartite motif containing 47
ENSG00000138111	MFSD13A	-0.926813	1.11701	25.0147	5.68945e-07	4.74375e-06	DOWN	major facilitator superfamily domain containing 13A
ENSG00000180071	ANKRD18A	-0.926169	0.00628605	7.33388	0.00676669	0.0207594	DOWN	ankyrin repeat domain 18A
ENSG00000259001	AL355075.4	-0.925249	8.81379	52.4221	4.47655e-13	9.11946e-12	DOWN	ribonuclease P RNA component H1
ENSG00000105696	TMEM59L	-0.919517	-0.0264871	8.87554	0.00289016	0.0100045	DOWN	transmembrane protein 59 like
ENSG00000270022	Z93241.1	-0.913562	3.01565	38.2264	6.29959e-10	8.29153e-09	DOWN	RNA, U12 small nuclear
ENSG00000233476	EEF1A1P6	-0.909021	1.24129	6.24341	0.0124656	0.0349421	DOWN	eukaryotic translation elongation factor 1 alpha 1 pseudogene 6
ENSG00000127528	KLF2	-0.908181	2.31756	50.647	1.10565e-12	2.1285e-11	DOWN	Kruppel like factor 2
ENSG00000137819	PAQR5	-0.905824	3.08994	71.2919	3.08094e-17	9.66706e-16	DOWN	progestin and adipoQ receptor family member 5
ENSG00000118777	ABCG2	-0.904822	0.595732	16.3248	5.33607e-05	0.000289936	DOWN	ATP binding cassette subfamily G member 2 (Junior blood group)
ENSG00000170153	RNF150	-0.90284	0.69949	15.7269	7.31764e-05	0.000385929	DOWN	ring finger protein 150
ENSG00000108932	SLC16A6	-0.896436	-0.314754	8.92012	0.00282047	0.00980554	DOWN	solute carrier family 16 member 6
ENSG00000252010	SCARNA5	-0.892389	4.63678	75.4943	3.66459e-18	1.21698e-16	DOWN	small Cajal body-specific RNA 5
ENSG00000154319	FAM167A	-0.891615	3.56948	111.448	4.71986e-26	2.98247e-24	DOWN	family with sequence similarity 167 member A
ENSG00000254887	AC010247.1	-0.88897	1.67228	36.3235	1.6714e-09	2.09677e-08	DOWN	uncharacterized LOC100505622
ENSG00000145335	SNCA	-0.887913	2.23449	51.6042	6.7896e-13	1.35089e-11	DOWN	synuclein alpha
ENSG00000138050	THUMPD2	-0.886271	2.23351	44.4521	2.60659e-11	4.1905e-10	DOWN	THUMP domain containing 2
ENSG00000143882	ATP6V1C2	-0.884476	0.634553	11.0289	0.00089704	0.00361918	DOWN	ATPase H+ transporting V1 subunit C2
ENSG00000185507	IRF7	-0.88309	2.28991	40.8556	1.63899e-10	2.32784e-09	DOWN	interferon regulatory factor 7
ENSG00000167157	PRRX2	-0.882974	2.04662	31.274	2.24065e-08	2.32745e-07	DOWN	paired related homeobox 2
ENSG00000184226	PCDH9	-0.880783	1.48624	31.635	1.86047e-08	1.95787e-07	DOWN	protocadherin 9
ENSG00000081041	CXCL2	-0.873207	1.81439	17.658	2.64398e-05	0.000155349	DOWN	C-X-C motif chemokine ligand 2
ENSG00000055732	MCOLN3	-0.869464	2.3969	41.1828	1.38639e-10	1.99188e-09	DOWN	mucolipin 3
ENSG00000128274	A4GALT	-0.866116	3.462	95.3974	1.55759e-22	7.6749e-21	DOWN	alpha 1,4-galactosyltransferase (P blood group)
ENSG00000274615	AC233968.1	-0.865713	0.968305	15.1856	9.74414e-05	0.000499241	DOWN	aminopeptidase puromycin sensitive pseudogene
ENSG00000100350	FOXRED2	-0.865679	4.7819	120.658	4.53995e-28	3.24428e-26	DOWN	FAD dependent oxidoreductase domain containing 2
ENSG00000166289	PLEKHF1	-0.863114	2.2405	41.2481	1.34084e-10	1.93868e-09	DOWN	pleckstrin homology and FYVE domain containing 1
ENSG00000197442	MAP3K5	-0.861996	3.76504	130.999	2.47736e-30	2.02476e-28	DOWN	mitogen-activated protein kinase kinase kinase 5
ENSG00000254835	RNF185-AS1	-0.858422	1.50464	32.6015	1.13128e-08	1.22643e-07	DOWN	RNF185 antisense RNA 1
ENSG00000278771	RN7SL3	-0.856447	7.99133	90.6845	1.6851e-21	7.61589e-20	DOWN	RNA, 7SL, cytoplasmic 3
ENSG00000164161	HHIP	-0.854731	0.0451186	11.5599	0.000673879	0.00280164	DOWN	hedgehog interacting protein
ENSG00000123453	SARDH	-0.85398	0.850694	17.1323	3.48651e-05	0.00019886	DOWN	sarcosine dehydrogenase
ENSG00000143375	CGN	-0.853817	1.28908	26.5441	2.5759e-07	2.2845e-06	DOWN	cingulin
ENSG00000171365	CLCN5	-0.853806	2.45154	56.0065	7.22301e-14	1.58755e-12	DOWN	chloride voltage-gated channel 5
ENSG00000188015	S100A3	-0.851448	1.29404	23.7118	1.11893e-06	8.78221e-06	DOWN	S100 calcium binding protein A3
ENSG00000205560	CPT1B	-0.851177	2.02402	23.8702	1.03056e-06	8.16375e-06	DOWN	carnitine palmitoyltransferase 1B
ENSG00000078098	FAP	-0.849635	5.81455	253.886	3.69191e-57	1.13944e-54	DOWN	fibroblast activation protein alpha
ENSG00000265185	SNORD3B-1	-0.845573	6.47324	46.5545	8.91044e-12	1.51644e-10	DOWN	small nucleolar RNA, C/D box 3B-1
ENSG00000144810	COL8A1	-0.844214	4.76474	169.496	9.53213e-39	1.21593e-36	DOWN	collagen type VIII alpha 1 chain
ENSG00000169594	BNC1	-0.843687	6.19937	248.766	4.82364e-56	1.37162e-53	DOWN	basonuclin 1
ENSG00000137198	GMPR	-0.841786	2.6948	54.2172	1.79511e-13	3.8105e-12	DOWN	guanosine monophosphate reductase
ENSG00000262001	DLGAP1-AS2	-0.839901	0.200914	12.51	0.000404771	0.00177644	DOWN	DLGAP1 antisense RNA 2
ENSG00000164211	STARD4	-0.836386	6.11665	147.312	6.70789e-34	6.49333e-32	DOWN	StAR related lipid transfer domain containing 4
ENSG00000135069	PSAT1	-0.835679	5.36388	90.62	1.74096e-21	7.84237e-20	DOWN	phosphoserine aminotransferase 1
ENSG00000168209	DDIT4	-0.8356	5.68944	95.0724	1.83546e-22	8.97926e-21	DOWN	DNA damage inducible transcript 4
ENSG00000101255	TRIB3	-0.832851	6.23378	52.0793	5.33051e-13	1.0731e-11	DOWN	tribbles pseudokinase 3
ENSG00000128578	STRIP2	-0.832566	4.0937	135.16	3.0461e-31	2.61485e-29	DOWN	striatin interacting protein 2
ENSG00000113319	RASGRF2	-0.830516	4.96462	162.621	3.02737e-37	3.44588e-35	DOWN	Ras protein specific guanine nucleotide releasing factor 2
ENSG00000184164	CRELD2	-0.828236	3.73948	64.2637	1.0883e-15	2.95901e-14	DOWN	cysteine rich with EGF like domains 2
ENSG00000213889	PPM1N	-0.826995	1.05636	17.242	3.29077e-05	0.000189278	DOWN	protein phosphatase, Mg2+/Mn2+ dependent 1N (putative)
ENSG00000189410	SH2D5	-0.826879	3.41872	70.0978	5.64373e-17	1.73494e-15	DOWN	SH2 domain containing 5
ENSG00000151090	THRB	-0.826448	1.52468	25.1837	5.21207e-07	4.38321e-06	DOWN	thyroid hormone receptor beta
ENSG00000100106	TRIOBP	-0.822958	5.56653	191.066	1.86034e-43	3.02283e-41	DOWN	TRIO and F-actin binding protein
ENSG00000263740	RN7SL4P	-0.822896	6.25432	148.083	4.55034e-34	4.50055e-32	DOWN	RNA, 7SL, cytoplasmic 4, pseudogene
ENSG00000154734	ADAMTS1	-0.819884	1.97583	22.1181	2.56383e-06	1.85152e-05	DOWN	ADAM metallopeptidase with thrombospondin type 1 motif 1
ENSG00000229989	MIR181A1HG	-0.817958	-0.0878516	8.33965	0.00387891	0.0128753	DOWN	MIR181A1 host gene
ENSG00000145861	C1QTNF2	-0.817842	1.49155	27.8951	1.28072e-07	1.19647e-06	DOWN	C1q and TNF related 2
ENSG00000196976	LAGE3	-0.816724	1.77363	30.316	3.67079e-08	3.68944e-07	DOWN	L antigen family member 3
ENSG00000065320	NTN1	-0.814924	3.22996	66.315	3.84313e-16	1.09054e-14	DOWN	netrin 1
ENSG00000169442	CD52	-0.812352	0.480634	13.5159	0.000236556	0.00110498	DOWN	CD52 molecule
ENSG00000174292	TNK1	-0.812292	0.657443	12.1275	0.000496827	0.00213446	DOWN	tyrosine kinase non receptor 1
ENSG00000040731	CDH10	-0.80848	0.671214	15.0205	0.000106347	0.000539201	DOWN	cadherin 10
ENSG00000087076	HSD17B14	-0.807072	1.75844	30.9668	2.62484e-08	2.69778e-07	DOWN	hydroxysteroid 17-beta dehydrogenase 14
ENSG00000135709	KIAA0513	-0.806743	2.76126	55.9192	7.55113e-14	1.65434e-12	DOWN	KIAA0513
ENSG00000100219	XBP1	-0.806262	6.47753	113.613	1.58418e-26	1.03457e-24	DOWN	X-box binding protein 1
ENSG00000049323	LTBP1	-0.805253	2.84002	69.3482	8.25273e-17	2.47564e-15	DOWN	latent transforming growth factor beta binding protein 1
ENSG00000134324	LPIN1	-0.802813	5.23572	160.464	8.9575e-37	9.85975e-35	DOWN	lipin 1
ENSG00000223804	AC244669.1	-0.802702	1.57846	22.2641	2.37606e-06	1.72688e-05	DOWN	Poly [ADP-ribose] polymerase 8 (PARP8) pseudogene
ENSG00000164176	EDIL3	-0.8008	6.94634	282.096	2.62335e-63	1.11894e-60	DOWN	EGF like repeats and discoidin domains 3
ENSG00000179388	EGR3	-0.79748	1.91923	16.3917	5.15106e-05	0.00028089	DOWN	early growth response 3
ENSG00000234335	RPS4XP11	-0.796169	-0.0135779	7.65026	0.00567641	0.0178725	DOWN	ribosomal protein S4X pseudogene 11
ENSG00000052802	MSMO1	-0.795797	6.69619	232.504	1.69557e-52	4.28571e-50	DOWN	methylsterol monooxygenase 1
ENSG00000184792	OSBP2	-0.792411	3.46474	79.3875	5.10472e-19	1.82872e-17	DOWN	oxysterol binding protein 2
ENSG00000233421	LINC01783	-0.792373	0.498487	9.68494	0.00185784	0.00683127	DOWN	long intergenic non-protein coding RNA 1783
ENSG00000128335	APOL2	-0.79144	4.05264	91.7599	9.78566e-22	4.48203e-20	DOWN	apolipoprotein L2
ENSG00000174749	FAM241A	-0.790176	0.958822	11.8626	0.000572735	0.0024217	DOWN	family with sequence similarity 241 member A
ENSG00000113161	HMGCR	-0.78958	7.17125	170.249	6.5293e-39	8.56907e-37	DOWN	3-hydroxy-3-methylglutaryl-CoA reductase
ENSG00000044574	HSPA5	-0.789238	7.94321	12.8461	0.000338187	0.0015149	DOWN	heat shock protein family A (Hsp70) member 5
ENSG00000213638	ADAT3	-0.78855	-0.0524931	7.38256	0.00658594	0.0202732	DOWN	adenosine deaminase, tRNA specific 3
ENSG00000133101	CCNA1	-0.784577	2.68699	53.1351	3.11374e-13	6.42957e-12	DOWN	cyclin A1
ENSG00000167508	MVD	-0.783532	4.48236	91.5342	1.09682e-21	5.00684e-20	DOWN	mevalonate diphosphate decarboxylase
ENSG00000260630	SNAI3-AS1	-0.782658	0.318964	8.44518	0.00366013	0.0122534	DOWN	SNAI3 antisense RNA 1
ENSG00000260708	AL118516.1	-0.780753	0.953717	18.6085	1.60505e-05	9.91284e-05	DOWN	novel transcript, antisense to TBC1D22A
ENSG00000163637	PRICKLE2	-0.780449	2.23908	32.4786	1.2051e-08	1.30027e-07	DOWN	prickle planar cell polarity protein 2
ENSG00000251791	SCARNA6	-0.779235	4.01165	96.534	8.77234e-23	4.43458e-21	DOWN	small Cajal body-specific RNA 6
ENSG00000177406	AC021054.1	-0.775773	1.13024	19.2949	1.12006e-05	7.17056e-05	DOWN	uncharacterized LOC100049716
ENSG00000080031	PTPRH	-0.774916	2.33943	32.5947	1.13522e-08	1.22973e-07	DOWN	protein tyrosine phosphatase, receptor type H
ENSG00000197594	ENPP1	-0.7748	4.52378	108.965	1.6521e-25	9.97763e-24	DOWN	ectonucleotide pyrophosphatase/phosphodiesterase 1
ENSG00000184436	THAP7	-0.76739	4.47936	76.4443	2.26509e-18	7.72906e-17	DOWN	THAP domain containing 7
ENSG00000246430	LINC00968	-0.765847	0.445424	8.45691	0.00363659	0.0121806	DOWN	long intergenic non-protein coding RNA 968
ENSG00000164379	FOXQ1	-0.763631	2.33752	30.6361	3.11254e-08	3.16801e-07	DOWN	forkhead box Q1
ENSG00000272779	AC245060.4	-0.761317	3.1762	67.9525	1.67484e-16	4.93735e-15	DOWN	BMS1 homolog, ribosome assembly protein (yeast) (BSM1) pseudogene
ENSG00000221818	EBF2	-0.760697	2.90453	47.554	5.35085e-12	9.36331e-11	DOWN	early B cell factor 2
ENSG00000136040	PLXNC1	-0.759292	2.47222	42.8967	5.77071e-11	8.78087e-10	DOWN	plexin C1
ENSG00000182841	RRP7BP	-0.758627	2.82787	28.4044	9.844e-08	9.28547e-07	DOWN	ribosomal RNA processing 7 homolog B, pseudogene
ENSG00000197956	S100A6	-0.758376	7.50393	113.114	2.03719e-26	1.32407e-24	DOWN	S100 calcium binding protein A6
ENSG00000226328	NUP50-DT	-0.757442	0.0305695	8.09597	0.00443639	0.0144654	DOWN	NUP50 divergent transcript
ENSG00000166165	CKB	-0.754188	2.80852	45.7965	1.31197e-11	2.17583e-10	DOWN	creatine kinase B
ENSG00000078177	N4BP2	-0.753465	4.40937	89.9248	2.47384e-21	1.0857e-19	DOWN	NEDD4 binding protein 2
ENSG00000174738	NR1D2	-0.749577	4.87577	121.811	2.53876e-28	1.85302e-26	DOWN	nuclear receptor subfamily 1 group D member 2
ENSG00000145050	MANF	-0.749541	5.46316	57.4281	3.50556e-14	7.94807e-13	DOWN	mesencephalic astrocyte derived neurotrophic factor
ENSG00000262580	AC087741.1	-0.747682	0.585995	10.2732	0.00134978	0.00516343	DOWN	novel transcript, antisense to CARD14
ENSG00000105227	PRX	-0.746742	0.728007	11.0686	0.000878006	0.00355079	DOWN	periaxin
ENSG00000204386	NEU1	-0.745943	6.29917	162.149	3.83784e-37	4.30751e-35	DOWN	neuraminidase 1
ENSG00000149483	TMEM138	-0.745479	3.742	106.434	5.92182e-25	3.41042e-23	DOWN	transmembrane protein 138
ENSG00000107282	APBA1	-0.745256	0.791537	7.96355	0.00477288	0.0153825	DOWN	amyloid beta precursor protein binding family A member 1
ENSG00000131979	GCH1	-0.744328	2.31739	32.7525	1.04671e-08	1.14384e-07	DOWN	GTP cyclohydrolase 1
ENSG00000118473	SGIP1	-0.74351	2.03099	26.2682	2.97137e-07	2.60143e-06	DOWN	SH3 domain GRB2 like endophilin interacting protein 1
ENSG00000070669	ASNS	-0.743302	3.88914	48.9727	2.59549e-12	4.73607e-11	DOWN	asparagine synthetase (glutamine-hydrolyzing)
ENSG00000244625	MIATNB	-0.742069	0.647773	12.0259	0.000524672	0.0022435	DOWN	MIAT neighbor
ENSG00000162407	PLPP3	-0.741284	1.14864	16.9808	3.77596e-05	0.000213327	DOWN	phospholipid phosphatase 3
ENSG00000239183	SNORA84	-0.741127	0.788403	11.4655	0.000709016	0.00292898	DOWN	small nucleolar RNA, H/ACA box 84
ENSG00000100033	PRODH	-0.738695	1.40153	19.0857	1.24979e-05	7.90103e-05	DOWN	proline dehydrogenase 1
ENSG00000198168	SVIP	-0.737502	3.46802	64.0236	1.22937e-15	3.32271e-14	DOWN	small VCP interacting protein
ENSG00000138696	BMPR1B	-0.73675	0.929641	12.9014	0.000328342	0.00147371	DOWN	bone morphogenetic protein receptor type 1B
ENSG00000102854	MSLN	-0.733925	-0.129096	5.60026	0.0179578	0.0476766	DOWN	mesothelin
ENSG00000120738	EGR1	-0.731505	7.06617	25.585	4.23318e-07	3.60666e-06	DOWN	early growth response 1
ENSG00000138411	HECW2	-0.730116	3.03809	58.6868	1.84879e-14	4.29151e-13	DOWN	HECT, C2 and WW domain containing E3 ubiquitin protein ligase 2
ENSG00000100099	HPS4	-0.728574	5.08584	146.15	1.20394e-33	1.14913e-31	DOWN	HPS4, biogenesis of lysosomal organelles complex 3 subunit 2
ENSG00000109084	TMEM97	-0.727303	6.67165	217.558	3.08357e-49	6.09965e-47	DOWN	transmembrane protein 97
ENSG00000130489	SCO2	-0.727092	3.41831	57.0711	4.20346e-14	9.49884e-13	DOWN	SCO2, cytochrome c oxidase assembly protein
ENSG00000224167	AL390729.1	-0.726518	-0.0754683	6.79379	0.00914753	0.0268331	DOWN	uncharacterized HP08777
ENSG00000088538	DOCK3	-0.726113	-0.286355	6.15044	0.0131379	0.0365214	DOWN	dedicator of cytokinesis 3
ENSG00000165474	GJB2	-0.724736	1.36351	16.2911	5.43174e-05	0.000294665	DOWN	gap junction protein beta 2
ENSG00000170667	RASA4B	-0.724629	1.07906	13.6578	0.00021933	0.00103106	DOWN	RAS p21 protein activator 4B
ENSG00000276168	RN7SL1	-0.723611	15.4095	5.86244	0.0154673	0.0419709	DOWN	RNA, 7SL, cytoplasmic 1
ENSG00000171223	JUNB	-0.723259	5.11788	27.6028	1.48963e-07	1.37751e-06	DOWN	JunB proto-oncogene, AP-1 transcription factor subunit
ENSG00000185215	TNFAIP2	-0.722223	4.00248	82.5878	1.01079e-19	3.84297e-18	DOWN	TNF alpha induced protein 2
ENSG00000185614	INKA1	-0.721599	0.159059	8.31346	0.00393523	0.0130305	DOWN	inka box actin regulator 1
ENSG00000176438	SYNE3	-0.720915	5.32948	141.976	9.84517e-33	9.0795e-31	DOWN	spectrin repeat containing nuclear envelope family member 3
ENSG00000143891	GALM	-0.720228	0.536923	9.81723	0.00172884	0.0064192	DOWN	galactose mutarotase
ENSG00000198121	LPAR1	-0.719815	4.98739	136.717	1.39082e-31	1.23268e-29	DOWN	lysophosphatidic acid receptor 1
ENSG00000214595	EML6	-0.718959	0.925747	10.9596	0.000931207	0.00374376	DOWN	echinoderm microtubule associated protein like 6
ENSG00000085117	CD82	-0.718547	5.5849	101.267	8.03986e-24	4.33739e-22	DOWN	CD82 molecule
ENSG00000008735	MAPK8IP2	-0.714925	4.78091	107.844	2.90788e-25	1.71076e-23	DOWN	mitogen-activated protein kinase 8 interacting protein 2
ENSG00000135919	SERPINE2	-0.714858	6.25521	122.924	1.44881e-28	1.08059e-26	DOWN	serpin family E member 2
ENSG00000276564	AC130650.2	-0.713807	-0.0994271	5.67876	0.0171715	0.0459827	DOWN	novel transcript
ENSG00000228638	FCF1P2	-0.712278	-0.0465068	7.51066	0.0061335	0.0191307	DOWN	FCF1 pseudogene 2
ENSG00000135047	CTSL	-0.712064	7.06034	213.788	2.04908e-48	3.93914e-46	DOWN	cathepsin L
ENSG00000184785	SMIM10	-0.711104	2.44531	38.4906	5.50172e-10	7.34507e-09	DOWN	small integral membrane protein 10
ENSG00000186480	INSIG1	-0.710616	7.00626	210.456	1.09227e-47	2.04225e-45	DOWN	insulin induced gene 1
ENSG00000179242	CDH4	-0.710504	0.637446	9.24784	0.00235774	0.00841988	DOWN	cadherin 4
ENSG00000244230	RN7SL151P	-0.710194	0.179229	6.9341	0.00845676	0.02506	DOWN	RNA, 7SL, cytoplasmic 151, pseudogene
ENSG00000269899	AC025857.2	-0.70968	0.481553	8.14154	0.00432625	0.0141502	DOWN	novel transcript, sense intronic to CTSB
ENSG00000012171	SEMA3B	-0.709108	1.59301	24.0243	9.51254e-07	7.58392e-06	DOWN	semaphorin 3B
ENSG00000080493	SLC4A4	-0.707179	0.173782	7.00476	0.00812935	0.0242212	DOWN	solute carrier family 4 member 4
ENSG00000277209	RPPH1	-0.705447	14.1447	6.78797	0.0091774	0.026892	DOWN	ribonuclease P RNA component H1
ENSG00000173846	PLK3	-0.704907	2.40032	39.0241	4.18615e-10	5.69091e-09	DOWN	polo like kinase 3
ENSG00000134668	SPOCD1	-0.702716	2.22	33.381	7.57603e-09	8.43436e-08	DOWN	SPOC domain containing 1
ENSG00000145362	ANK2	-0.701107	3.26738	58.0515	2.55347e-14	5.8477e-13	DOWN	ankyrin 2
ENSG00000185324	CDK10	-0.700454	2.85005	39.7179	2.93419e-10	4.03718e-09	DOWN	cyclin dependent kinase 10
ENSG00000185022	MAFF	-0.700163	4.55805	95.7587	1.29775e-22	6.44109e-21	DOWN	MAF bZIP transcription factor F
ENSG00000130066	SAT1	-0.698697	4.9163	82.7081	9.51115e-20	3.62619e-18	DOWN	spermidine/spermine N1-acetyltransferase 1
ENSG00000151687	ANKAR	-0.697902	1.08837	13.4525	0.000244684	0.00113905	DOWN	ankyrin and armadillo repeat containing
ENSG00000274012	RN7SL2	-0.697738	15.2219	5.77834	0.0162248	0.0437308	DOWN	RNA, 7SL, cytoplasmic 2
ENSG00000225259	ST13P6	-0.697179	0.765384	9.59013	0.00195626	0.00713168	DOWN	ST13, Hsp70 interacting protein pseudogene 6
ENSG00000222328	RNU2-2P	-0.696195	7.6379	35.1684	3.02393e-09	3.62049e-08	DOWN	RNA, U2 small nuclear 2, pseudogene
ENSG00000183935	HTR7P1	-0.695172	2.49816	36.7801	1.3223e-09	1.68516e-08	DOWN	5-hydroxytryptamine receptor 7 pseudogene 1
ENSG00000135740	SLC9A5	-0.69375	0.692987	10.4969	0.00119573	0.00463782	DOWN	solute carrier family 9 member A5
ENSG00000129757	CDKN1C	-0.690454	1.95053	27.0893	1.94265e-07	1.76298e-06	DOWN	cyclin dependent kinase inhibitor 1C
ENSG00000139304	PTPRQ	-0.689454	1.02852	10.6279	0.00111392	0.00437095	DOWN	protein tyrosine phosphatase, receptor type Q
ENSG00000131100	ATP6V1E1	-0.687357	6.23902	145.255	1.88902e-33	1.76912e-31	DOWN	ATPase H+ transporting V1 subunit E1
ENSG00000198805	PNP	-0.685176	4.32423	89.4465	3.15041e-21	1.3522e-19	DOWN	purine nucleoside phosphorylase
ENSG00000228315	GUSBP11	-0.684972	2.05066	11.1445	0.000842829	0.00341764	DOWN	glucuronidase, beta pseudogene 11
ENSG00000203995	ZYG11A	-0.684647	2.65246	40.312	2.16472e-10	3.02109e-09	DOWN	zyg-11 family member A, cell cycle regulator
ENSG00000122694	GLIPR2	-0.684285	1.18585	16.9565	3.82466e-05	0.000215625	DOWN	GLI pathogenesis related 2
ENSG00000257663	AC025259.1	-0.683798	1.56553	15.86	6.82054e-05	0.000362091	DOWN	novel transcript, antisense to C12orf44
ENSG00000100376	FAM118A	-0.683743	3.45843	33.0355	9.04918e-09	1.0001e-07	DOWN	family with sequence similarity 118 member A
ENSG00000000971	CFH	-0.683454	4.71222	90.0571	2.3139e-21	1.02209e-19	DOWN	complement factor H
ENSG00000145934	TENM2	-0.683215	1.67331	16.7597	4.24246e-05	0.000236638	DOWN	teneurin transmembrane protein 2
ENSG00000152527	PLEKHH2	-0.682298	2.17031	23.8027	1.06733e-06	8.41591e-06	DOWN	pleckstrin homology, MyTH4 and FERM domain containing H2
ENSG00000143507	DUSP10	-0.682292	3.81563	84.3088	4.23228e-20	1.67925e-18	DOWN	dual specificity phosphatase 10
ENSG00000089163	SIRT4	-0.682167	-0.0870462	6.07555	0.0137066	0.0378477	DOWN	sirtuin 4
ENSG00000177106	EPS8L2	-0.680715	0.655761	11.5193	0.00068877	0.00285485	DOWN	EPS8 like 2
ENSG00000100100	PIK3IP1	-0.678836	0.880081	12.3366	0.000444175	0.00193198	DOWN	phosphoinositide-3-kinase interacting protein 1
ENSG00000280670	CCDC163	-0.678341	0.277215	6.95796	0.00834473	0.0247551	DOWN	coiled-coil domain containing 163
ENSG00000186577	SMIM29	-0.678075	3.3225	40.5029	1.96326e-10	2.75119e-09	DOWN	small integral membrane protein 29
ENSG00000261604	AC114947.2	-0.676954	4.14907	12.4327	0.000421885	0.00184443	DOWN	novel transcript, antisense to HMGCS1
ENSG00000146411	SLC2A12	-0.676514	1.7328	20.0478	7.55304e-06	4.9899e-05	DOWN	solute carrier family 2 member 12
ENSG00000178860	MSC	-0.675392	1.23251	15.6786	7.50693e-05	0.000394812	DOWN	musculin
ENSG00000137309	HMGA1	-0.674689	6.77895	93.4769	4.10974e-22	1.96821e-20	DOWN	high mobility group AT-hook 1
ENSG00000235162	C12orf75	-0.674312	4.74565	87.3941	8.89163e-21	3.67763e-19	DOWN	chromosome 12 open reading frame 75
ENSG00000152689	RASGRP3	-0.673667	1.08897	15.644	7.64565e-05	0.000401059	DOWN	RAS guanyl releasing protein 3
ENSG00000198355	PIM3	-0.673133	4.67527	68.5707	1.22409e-16	3.63208e-15	DOWN	Pim-3 proto-oncogene, serine/threonine kinase
ENSG00000257607	AC073957.2	-0.672625	-0.00132249	5.58667	0.0180976	0.0479919	DOWN	novel transcript, antisense to GPR146
ENSG00000081059	TCF7	-0.672485	2.12957	27.0419	1.9909e-07	1.80557e-06	DOWN	transcription factor 7
ENSG00000157150	TIMP4	-0.670927	0.554029	7.74909	0.00537395	0.017046	DOWN	TIMP metallopeptidase inhibitor 4
ENSG00000147813	NAPRT	-0.669432	1.48317	16.3901	5.15527e-05	0.000281008	DOWN	nicotinate phosphoribosyltransferase
ENSG00000164077	MON1A	-0.668986	2.40098	26.531	2.59341e-07	2.29704e-06	DOWN	MON1 homolog A, secretory trafficking associated
ENSG00000213123	TCTEX1D2	-0.665684	1.40888	16.2674	5.50012e-05	0.000297665	DOWN	Tctex1 domain containing 2
ENSG00000100077	GRK3	-0.66513	3.82109	83.0259	8.09859e-20	3.13138e-18	DOWN	G protein-coupled receptor kinase 3
ENSG00000100626	GALNT16	-0.664592	4.08115	79.9246	3.88972e-19	1.40824e-17	DOWN	polypeptide N-acetylgalactosaminyltransferase 16
ENSG00000197019	SERTAD1	-0.663982	3.25119	39.2597	3.71029e-10	5.06418e-09	DOWN	SERTA domain containing 1
ENSG00000154511	FAM69A	-0.662671	2.16656	23.0115	1.61037e-06	1.22043e-05	DOWN	family with sequence similarity 69 member A
ENSG00000275143	SCARNA16	-0.662591	3.38476	56.9065	4.57032e-14	1.02938e-12	DOWN	small Cajal body-specific RNA 16
ENSG00000269926	DDIT4-AS1	-0.661094	2.71272	12.666	0.000372371	0.00164802	DOWN	DDIT4 antisense RNA 1
ENSG00000145107	TM4SF19	-0.660669	0.63829	9.40875	0.00215953	0.0077792	DOWN	transmembrane 4 L six family member 19
ENSG00000168237	GLYCTK	-0.659624	1.43978	20.5101	5.93183e-06	3.99623e-05	DOWN	glycerate kinase
ENSG00000135424	ITGA7	-0.659081	4.12429	70.5145	4.56903e-17	1.40774e-15	DOWN	integrin subunit alpha 7
ENSG00000182551	ADI1	-0.659014	5.52069	124.624	6.15102e-29	4.69024e-27	DOWN	acireductone dioxygenase 1
ENSG00000136842	TMOD1	-0.657908	1.01956	9.05133	0.00262504	0.00923907	DOWN	tropomodulin 1
ENSG00000183196	CHST6	-0.657565	0.272291	5.69423	0.0170208	0.0456417	DOWN	carbohydrate sulfotransferase 6
ENSG00000163735	CXCL5	-0.6562	1.95589	24.2108	8.63481e-07	6.92866e-06	DOWN	C-X-C motif chemokine ligand 5
ENSG00000103034	NDRG4	-0.654138	0.506532	7.07333	0.00782397	0.0234444	DOWN	NDRG family member 4
ENSG00000138942	RNF185	-0.65331	5.04111	98.5332	3.19615e-23	1.65243e-21	DOWN	ring finger protein 185
ENSG00000162144	CYB561A3	-0.65146	5.22304	128.363	9.34775e-30	7.46126e-28	DOWN	cytochrome b561 family member A3
ENSG00000070371	CLTCL1	-0.651174	4.38203	74.2787	6.78326e-18	2.21495e-16	DOWN	clathrin heavy chain like 1
ENSG00000136161	RCBTB2	-0.650784	2.05792	23.769	1.08616e-06	8.54962e-06	DOWN	RCC1 and BTB domain containing protein 2
ENSG00000179833	SERTAD2	-0.650496	2.77848	41.2211	1.35946e-10	1.95938e-09	DOWN	SERTA domain containing 2
ENSG00000185608	MRPL40	-0.650475	5.0623	76.3904	2.32784e-18	7.92338e-17	DOWN	mitochondrial ribosomal protein L40
ENSG00000064655	EYA2	-0.650061	1.26632	14.2149	0.000163073	0.000790969	DOWN	EYA transcriptional coactivator and phosphatase 2
ENSG00000235954	TTC28-AS1	-0.649878	2.80156	31.1212	2.42414e-08	2.5085e-07	DOWN	TTC28 antisense RNA 1
ENSG00000228549	BX284668.2	-0.649202	0.299737	8.15622	0.00429138	0.0140497	DOWN	novel transcript
ENSG00000114529	C3orf52	-0.648566	2.82825	32.4541	1.22042e-08	1.31576e-07	DOWN	chromosome 3 open reading frame 52
ENSG00000079931	MOXD1	-0.648165	2.64849	28.8805	7.69826e-08	7.37358e-07	DOWN	monooxygenase DBH like 1
ENSG00000100147	CCDC134	-0.647251	3.25393	50.6615	1.09751e-12	2.11582e-11	DOWN	coiled-coil domain containing 134
ENSG00000103811	CTSH	-0.647171	5.78931	145.307	1.84042e-33	1.74443e-31	DOWN	cathepsin H
ENSG00000144959	NCEH1	-0.647115	6.49604	160.625	8.26421e-37	9.17059e-35	DOWN	neutral cholesterol ester hydrolase 1
ENSG00000157368	IL34	-0.646069	-0.0513165	6.08927	0.0136005	0.0376157	DOWN	interleukin 34
ENSG00000185432	METTL7A	-0.645011	2.41722	20.7824	5.14531e-06	3.50091e-05	DOWN	methyltransferase like 7A
ENSG00000198855	FICD	-0.644468	3.1567	31.1462	2.39306e-08	2.4801e-07	DOWN	FIC domain containing
ENSG00000108797	CNTNAP1	-0.644107	4.82667	72.4258	1.7343e-17	5.50498e-16	DOWN	contactin associated protein 1
ENSG00000134184	GSTM1	-0.641367	5.16996	124.2	7.61771e-29	5.74443e-27	DOWN	glutathione S-transferase mu 1
ENSG00000197568	HHLA3	-0.640233	1.00686	10.3801	0.00127383	0.0049059	DOWN	HERV-H LTR-associating 3
ENSG00000111110	PPM1H	-0.640154	1.97653	22.9839	1.6336e-06	1.23529e-05	DOWN	protein phosphatase, Mg2+/Mn2+ dependent 1H
ENSG00000090932	DLL3	-0.639804	0.125616	5.68244	0.0171355	0.0459043	DOWN	delta like canonical Notch ligand 3
ENSG00000164509	IL31RA	-0.639742	0.0885403	6.19158	0.0128359	0.0358204	DOWN	interleukin 31 receptor A
ENSG00000100162	CENPM	-0.638922	4.68535	64.2254	1.10967e-15	3.00513e-14	DOWN	centromere protein M
ENSG00000154102	C16orf74	-0.638316	1.17965	13.4252	0.000248263	0.00115335	DOWN	chromosome 16 open reading frame 74
ENSG00000101298	SNPH	-0.638093	2.74702	31.7045	1.7951e-08	1.89054e-07	DOWN	syntaphilin
ENSG00000104863	LIN7B	-0.637597	2.08622	25.2757	4.96928e-07	4.19713e-06	DOWN	lin-7 homolog B, crumbs cell polarity complex component
ENSG00000187957	DNER	-0.63685	5.8635	92.5504	6.56319e-22	3.04697e-20	DOWN	delta/notch like EGF repeat containing
ENSG00000167074	TEF	-0.636716	3.66154	72.6405	1.55556e-17	4.97233e-16	DOWN	TEF, PAR bZIP transcription factor
ENSG00000248487	ABHD14A	-0.636133	2.81183	32.8114	1.01547e-08	1.11148e-07	DOWN	abhydrolase domain containing 14A
ENSG00000053747	LAMA3	-0.63379	4.52906	85.5276	2.28493e-20	9.19971e-19	DOWN	laminin subunit alpha 3
ENSG00000164949	GEM	-0.633328	3.73917	52.0943	5.28991e-13	1.0665e-11	DOWN	GTP binding protein overexpressed in skeletal muscle
ENSG00000130164	LDLR	-0.633254	8.52775	70.643	4.28085e-17	1.32794e-15	DOWN	low density lipoprotein receptor
ENSG00000235513	AL035681.1	-0.631272	0.50984	8.35066	0.00385548	0.0128038	DOWN	novel transcript, antisense to L3MBTL2
ENSG00000262202	AC007952.4	-0.631036	4.21143	24.8156	6.30842e-07	5.21524e-06	DOWN	novel transcript
ENSG00000113070	HBEGF	-0.629084	3.89526	80.548	2.83729e-19	1.04103e-17	DOWN	heparin binding EGF like growth factor
ENSG00000182179	UBA7	-0.628892	3.3688	40.8007	1.68571e-10	2.39136e-09	DOWN	ubiquitin like modifier activating enzyme 7
ENSG00000147383	NSDHL	-0.628461	4.83914	90.1078	2.25532e-21	1.0027e-19	DOWN	NAD(P) dependent steroid dehydrogenase-like
ENSG00000120820	GLT8D2	-0.628176	0.488102	6.75225	0.00936296	0.0273827	DOWN	glycosyltransferase 8 domain containing 2
ENSG00000142188	TMEM50B	-0.627788	2.88067	25.6456	4.10233e-07	3.51169e-06	DOWN	transmembrane protein 50B
ENSG00000100387	RBX1	-0.626463	4.90643	89.1938	3.57969e-21	1.52685e-19	DOWN	ring-box 1
ENSG00000259781	HMGB1P6	-0.625096	2.34245	14.1459	0.000169169	0.000817919	DOWN	high mobility group box 1 pseudogene 6
ENSG00000242247	ARFGAP3	-0.624054	5.70108	116.639	3.44303e-27	2.32644e-25	DOWN	ADP ribosylation factor GTPase activating protein 3
ENSG00000237973	MTCO1P12	-0.623876	0.947858	8.40279	0.00374646	0.0124964	DOWN	MT-CO1 pseudogene 12
ENSG00000167601	AXL	-0.623772	8.28656	79.8019	4.13885e-19	1.49447e-17	DOWN	AXL receptor tyrosine kinase
ENSG00000197355	UAP1L1	-0.622233	4.41677	81.9424	1.40113e-19	5.26832e-18	DOWN	UDP-N-acetylglucosamine pyrophosphorylase 1 like 1
ENSG00000254788	CKLF-CMTM1	-0.621781	0.494911	5.99051	0.0143831	0.0394919	DOWN	CKLF-CMTM1 readthrough
ENSG00000123836	PFKFB2	-0.621361	3.17082	41.9471	9.37762e-11	1.38523e-09	DOWN	6-phosphofructo-2-kinase/fructose-2,6-biphosphatase 2
ENSG00000197182	MIRLET7BHG	-0.620878	2.73947	23.946	9.90774e-07	7.88517e-06	DOWN	MIRLET7B host gene
ENSG00000130997	POLN	-0.620064	1.23614	10.4374	0.0012349	0.00477078	DOWN	DNA polymerase nu
ENSG00000130270	ATP8B3	-0.619689	1.22518	14.6469	0.000129649	0.000644869	DOWN	ATPase phospholipid transporting 8B3
ENSG00000102096	PIM2	-0.618502	3.7389	61.0441	5.58111e-15	1.39008e-13	DOWN	Pim-2 proto-oncogene, serine/threonine kinase
ENSG00000157554	ERG	-0.617316	0.963836	12.0241	0.000525169	0.00224492	DOWN	ERG, ETS transcription factor
ENSG00000063180	CA11	-0.616573	1.98797	21.2322	4.06861e-06	2.83329e-05	DOWN	carbonic anhydrase 11
ENSG00000100116	GCAT	-0.615968	3.27497	35.8878	2.09009e-09	2.57702e-08	DOWN	glycine C-acetyltransferase
ENSG00000105514	RAB3D	-0.614725	1.93475	19.357	1.08419e-05	6.9704e-05	DOWN	RAB3D, member RAS oncogene family
ENSG00000264940	SNORD3C	-0.614651	5.19065	40.1612	2.33842e-10	3.25685e-09	DOWN	small nucleolar RNA, C/D box 3C
ENSG00000169599	NFU1	-0.614465	4.3514	49.0419	2.50558e-12	4.58428e-11	DOWN	NFU1 iron-sulfur cluster scaffold
ENSG00000157557	ETS2	-0.613962	5.47195	111.803	3.9457e-26	2.5284e-24	DOWN	ETS proto-oncogene 2, transcription factor
ENSG00000110921	MVK	-0.613255	5.03607	77.6708	1.21725e-18	4.26007e-17	DOWN	mevalonate kinase
ENSG00000099968	BCL2L13	-0.613144	5.82409	141.657	1.15595e-32	1.0589e-30	DOWN	BCL2 like 13
ENSG00000227232	WASH7P	-0.613028	1.91765	5.70946	0.0168737	0.0453097	DOWN	WAS protein family homolog 7, pseudogene
ENSG00000153879	CEBPG	-0.61293	4.82996	51.8209	6.07996e-13	1.21858e-11	DOWN	CCAAT enhancer binding protein gamma
ENSG00000100284	TOM1	-0.612926	4.18667	59.3388	1.3273e-14	3.19512e-13	DOWN	target of myb1 membrane trafficking protein
ENSG00000076641	PAG1	-0.61134	4.70099	49.9832	1.55067e-12	2.91129e-11	DOWN	phosphoprotein membrane anchor with glycosphingolipid microdomains 1
ENSG00000135951	TSGA10	-0.611159	0.439387	7.59826	0.00584247	0.0183311	DOWN	testis specific 10
ENSG00000074935	TUBE1	-0.611133	2.8737	34.4786	4.30969e-09	5.01047e-08	DOWN	tubulin epsilon 1
ENSG00000099899	TRMT2A	-0.610274	4.56435	62.8984	2.17654e-15	5.73505e-14	DOWN	tRNA methyltransferase 2 homolog A
ENSG00000182379	NXPH4	-0.609933	2.09854	20.2058	6.95425e-06	4.62116e-05	DOWN	neurexophilin 4
ENSG00000202538	RNU4-2	-0.609319	5.87928	14.0793	0.000175257	0.00084377	DOWN	RNA, U4 small nuclear 2
ENSG00000141934	PLPP2	-0.608693	2.93356	32.7305	1.05864e-08	1.15411e-07	DOWN	phospholipid phosphatase 2
ENSG00000100410	PHF5A	-0.608326	4.99791	79.5474	4.70799e-19	1.6955e-17	DOWN	PHD finger protein 5A
ENSG00000177576	C18orf32	-0.608186	1.36668	6.16479	0.0130318	0.0362853	DOWN	chromosome 18 open reading frame 32
ENSG00000188641	DPYD	-0.60677	5.79797	117.142	2.67274e-27	1.82401e-25	DOWN	dihydropyrimidine dehydrogenase
ENSG00000095752	IL11	-0.605586	3.52666	45.7158	1.36716e-11	2.25367e-10	DOWN	interleukin 11
ENSG00000100216	TOMM22	-0.604977	6.27027	107.695	3.13514e-25	1.83655e-23	DOWN	translocase of outer mitochondrial membrane 22
ENSG00000175592	FOSL1	-0.604705	6.00013	108.153	2.48794e-25	1.47643e-23	DOWN	FOS like 1, AP-1 transcription factor subunit
ENSG00000196371	FUT4	-0.604597	1.32219	13.2838	0.000267705	0.0012311	DOWN	fucosyltransferase 4
ENSG00000143061	IGSF3	-0.601633	0.560432	5.674	0.0172182	0.0460779	DOWN	immunoglobulin superfamily member 3
ENSG00000099949	LZTR1	-0.601551	4.83045	94.0051	3.14715e-22	1.52324e-20	DOWN	leucine zipper like transcription regulator 1
ENSG00000100319	ZMAT5	-0.601256	4.01553	48.8599	2.74915e-12	4.99642e-11	DOWN	zinc finger matrin-type 5
ENSG00000163739	CXCL1	-0.597357	4.01959	52.8849	3.53681e-13	7.27018e-12	DOWN	C-X-C motif chemokine ligand 1
ENSG00000169744	LDB2	-0.596627	1.70367	16.0762	6.08432e-05	0.000326306	DOWN	LIM domain binding 2
ENSG00000023445	BIRC3	-0.596247	3.83979	40.6679	1.80429e-10	2.54353e-09	DOWN	baculoviral IAP repeat containing 3
ENSG00000100097	LGALS1	-0.59568	9.49129	26.3585	2.83574e-07	2.49227e-06	DOWN	galectin 1
ENSG00000136052	SLC41A2	-0.594973	2.90148	32.8243	1.00877e-08	1.10503e-07	DOWN	solute carrier family 41 member 2
ENSG00000166401	SERPINB8	-0.594199	3.04047	38.7293	4.86856e-10	6.54045e-09	DOWN	serpin family B member 8
ENSG00000111087	GLI1	-0.593833	1.17599	11.5132	0.000691033	0.00286336	DOWN	GLI family zinc finger 1
ENSG00000188211	NCR3LG1	-0.593778	3.52255	62.2552	3.01712e-15	7.81417e-14	DOWN	natural killer cell cytotoxicity receptor 3 ligand 1
ENSG00000145536	ADAMTS16	-0.592164	2.29443	13.6971	0.000214785	0.00101229	DOWN	ADAM metallopeptidase with thrombospondin type 1 motif 16
ENSG00000118526	TCF21	-0.592147	3.05526	41.0317	1.4978e-10	2.1411e-09	DOWN	transcription factor 21
ENSG00000125772	GPCPD1	-0.591616	3.58136	38.7317	4.86253e-10	6.53879e-09	DOWN	glycerophosphocholine phosphodiesterase 1
ENSG00000087074	PPP1R15A	-0.591578	6.58435	81.839	1.47634e-19	5.53586e-18	DOWN	protein phosphatase 1 regulatory subunit 15A
ENSG00000118503	TNFAIP3	-0.589959	3.46715	39.4725	3.32718e-10	4.56409e-09	DOWN	TNF alpha induced protein 3
ENSG00000153208	MERTK	-0.589751	3.46546	59.2555	1.38476e-14	3.31589e-13	DOWN	MER proto-oncogene, tyrosine kinase
ENSG00000129354	AP1M2	-0.588898	1.85277	11.5744	0.000668676	0.00278255	DOWN	adaptor related protein complex 1 subunit mu 2
ENSG00000196544	BORCS6	-0.588753	2.45926	26.2622	2.98068e-07	2.60659e-06	DOWN	BLOC-1 related complex subunit 6
ENSG00000079337	RAPGEF3	-0.588695	2.47761	21.4191	3.69078e-06	2.59667e-05	DOWN	Rap guanine nucleotide exchange factor 3
ENSG00000172345	STARD5	-0.588513	1.70176	16.9869	3.76389e-05	0.00021299	DOWN	StAR related lipid transfer domain containing 5
ENSG00000113361	CDH6	-0.588158	1.58188	14.921	0.000112107	0.000565675	DOWN	cadherin 6
ENSG00000162542	TMCO4	-0.588123	4.14992	54.143	1.86419e-13	3.94486e-12	DOWN	transmembrane and coiled-coil domains 4
ENSG00000100490	CDKL1	-0.587873	2.12877	17.8098	2.44118e-05	0.000144304	DOWN	cyclin dependent kinase like 1
ENSG00000251580	LINC02482	-0.586129	0.729637	5.89222	0.0152079	0.0414317	DOWN	long intergenic non-protein coding RNA 2482
ENSG00000166900	STX3	-0.586033	4.57502	74.1545	7.22364e-18	2.34751e-16	DOWN	syntaxin 3
ENSG00000260196	AC124798.1	-0.58493	0.820116	9.29276	0.00230061	0.00823958	DOWN	antisense to KCNJ11 and overlapping to a novel gene
ENSG00000100395	L3MBTL2	-0.58379	5.50751	116.141	4.42759e-27	2.97695e-25	DOWN	L3MBTL2, polycomb repressive complex 1 subunit
ENSG00000132196	HSD17B7	-0.582699	3.91688	75.2757	4.09367e-18	1.35289e-16	DOWN	hydroxysteroid 17-beta dehydrogenase 7
ENSG00000247400	DNAJC3-DT	-0.582548	0.159093	5.50065	0.0190094	0.0499632	DOWN	DNAJC3 divergent transcript
ENSG00000182858	ALG12	-0.581123	4.30206	67.5918	2.01099e-16	5.89012e-15	DOWN	ALG12, alpha-1,6-mannosyltransferase
ENSG00000178033	CALHM5	-0.58039	1.95819	19.2821	1.12759e-05	7.21544e-05	DOWN	calcium homeostasis modulator family member 5
ENSG00000151689	INPP1	-0.579755	3.4744	47.2542	6.23515e-12	1.08412e-10	DOWN	inositol polyphosphate-1-phosphatase
ENSG00000237807	AC022034.1	-0.579653	0.642689	7.29033	0.00693268	0.0212162	DOWN	novel transcript
ENSG00000103168	TAF1C	-0.579099	2.48043	19.2325	1.15724e-05	7.37402e-05	DOWN	TATA-box binding protein associated factor, RNA polymerase I subunit C
ENSG00000168765	GSTM4	-0.579095	2.47909	24.2574	8.4282e-07	6.78281e-06	DOWN	glutathione S-transferase mu 4
ENSG00000188906	LRRK2	-0.578706	1.30143	11.066	0.000879233	0.00355364	DOWN	leucine rich repeat kinase 2
ENSG00000223508	RPL23AP53	-0.578437	0.886525	10.0776	0.00150083	0.00565568	DOWN	ribosomal protein L23a pseudogene 53
ENSG00000140092	FBLN5	-0.577191	2.1827	20.507	5.94136e-06	3.9987e-05	DOWN	fibulin 5
ENSG00000225855	RUSC1-AS1	-0.576977	2.03247	16.9248	3.88908e-05	0.000218715	DOWN	RUSC1 antisense RNA 1
ENSG00000134108	ARL8B	-0.576636	6.01872	123.368	1.15831e-28	8.68669e-27	DOWN	ADP ribosylation factor like GTPase 8B
ENSG00000197329	PELI1	-0.575989	3.39803	42.5325	6.95178e-11	1.04155e-09	DOWN	pellino E3 ubiquitin protein ligase 1
ENSG00000184076	UQCR10	-0.575022	5.99255	46.3879	9.70127e-12	1.64284e-10	DOWN	ubiquinol-cytochrome c reductase, complex III subunit X
ENSG00000131374	TBC1D5	-0.574823	5.20586	104.805	1.34769e-24	7.60109e-23	DOWN	TBC1 domain family member 5
ENSG00000272316	AL021368.2	-0.574649	0.499022	7.0583	0.00788989	0.023616	DOWN	novel transcript
ENSG00000100056	ESS2	-0.574266	4.25061	49.4432	2.04204e-12	3.77667e-11	DOWN	ess-2 splicing factor homolog
ENSG00000100288	CHKB	-0.574175	3.09627	30.9365	2.66608e-08	2.7381e-07	DOWN	choline kinase beta
ENSG00000228274	AL021707.2	-0.572615	0.58212	5.92318	0.014943	0.0408239	DOWN	novel transcript, antisense to CBY1
ENSG00000100058	CRYBB2P1	-0.572341	2.81713	25.88	3.63312e-07	3.13652e-06	DOWN	crystallin beta B2 pseudogene 1
ENSG00000167065	DUSP18	-0.572268	2.35587	22.6481	1.94552e-06	1.44396e-05	DOWN	dual specificity phosphatase 18
ENSG00000131370	SH3BP5	-0.571672	3.28227	28.5493	9.13449e-08	8.67014e-07	DOWN	SH3 domain binding protein 5
ENSG00000065911	MTHFD2	-0.571321	6.26054	93.2704	4.5616e-22	2.16938e-20	DOWN	methylenetetrahydrofolate dehydrogenase (NADP+ dependent) 2, methenyltetrahydrofolate cyclohydrolase
ENSG00000221890	NPTXR	-0.570952	2.47764	23.3231	1.36946e-06	1.05603e-05	DOWN	neuronal pentraxin receptor
ENSG00000225697	SLC26A6	-0.56956	3.96885	47.2656	6.19917e-12	1.07924e-10	DOWN	solute carrier family 26 member 6
ENSG00000119139	TJP2	-0.569415	6.48446	115.3	6.76657e-27	4.48335e-25	DOWN	tight junction protein 2
ENSG00000101928	MOSPD1	-0.569224	3.44557	36.971	1.19898e-09	1.5366e-08	DOWN	motile sperm domain containing 1
ENSG00000100092	SH3BP1	-0.567268	4.51123	51.2398	8.17461e-13	1.61003e-11	DOWN	SH3 domain binding protein 1
ENSG00000059728	MXD1	-0.565905	2.81308	21.3663	3.79387e-06	2.65687e-05	DOWN	MAX dimerization protein 1
ENSG00000164181	ELOVL7	-0.565712	3.77626	42.8988	5.76455e-11	8.78087e-10	DOWN	ELOVL fatty acid elongase 7
ENSG00000176692	FOXC2	-0.565283	0.851487	7.15041	0.0074947	0.0226169	DOWN	forkhead box C2
ENSG00000100068	LRP5L	-0.563125	0.664308	7.07566	0.00781379	0.0234345	DOWN	LDL receptor related protein 5 like
ENSG00000128342	LIF	-0.561908	6.17556	66.2612	3.94948e-16	1.11839e-14	DOWN	LIF, interleukin 6 family cytokine
ENSG00000120437	ACAT2	-0.561871	7.14071	113.67	1.53886e-26	1.0098e-24	DOWN	acetyl-CoA acetyltransferase 2
ENSG00000178026	LRRC75B	-0.561415	2.09392	15.7316	7.29953e-05	0.000385123	DOWN	leucine rich repeat containing 75B
ENSG00000115318	LOXL3	-0.560944	2.32069	18.8624	1.40495e-05	8.77625e-05	DOWN	lysyl oxidase like 3
ENSG00000169635	HIC2	-0.560082	2.27766	20.6282	5.57683e-06	3.77945e-05	DOWN	HIC ZBTB transcriptional repressor 2
ENSG00000157734	SNX22	-0.55965	2.58288	20.1116	7.30532e-06	4.83327e-05	DOWN	sorting nexin 22
ENSG00000168140	VASN	-0.559026	3.66228	27.6323	1.46708e-07	1.36033e-06	DOWN	vasorin
ENSG00000170955	CAVIN3	-0.55888	4.9296	47.2488	6.2524e-12	1.08436e-10	DOWN	caveolae associated protein 3
ENSG00000276161	SNORA17B	-0.557954	0.938803	5.77706	0.0162367	0.0437542	DOWN	small nucleolar RNA, H/ACA box 17B
ENSG00000119729	RHOQ	-0.557688	5.00444	65.2384	6.63636e-16	1.84105e-14	DOWN	ras homolog family member Q
ENSG00000181804	SLC9A9	-0.557533	0.622311	6.65885	0.00986645	0.0286587	DOWN	solute carrier family 9 member A9
ENSG00000100739	BDKRB1	-0.557362	5.90662	79.9917	3.75994e-19	1.36852e-17	DOWN	bradykinin receptor B1
ENSG00000180581	SRP9P1	-0.55654	1.34265	5.74425	0.0165427	0.0444996	DOWN	signal recognition particle 9 pseudogene 1
ENSG00000140474	ULK3	-0.556439	3.93194	59.1575	1.45542e-14	3.4608e-13	DOWN	unc-51 like kinase 3
ENSG00000101417	PXMP4	-0.556094	3.94288	58.263	2.29312e-14	5.27805e-13	DOWN	peroxisomal membrane protein 4
ENSG00000239407	Z68871.1	-0.556053	0.921282	7.60357	0.00582527	0.0182906	DOWN	novel transcript
ENSG00000081181	ARG2	-0.55594	3.18206	33.2444	8.12724e-09	9.0186e-08	DOWN	arginase 2
ENSG00000135605	TEC	-0.555929	1.67073	12.5466	0.000396935	0.00174317	DOWN	tec protein tyrosine kinase
ENSG00000163431	LMOD1	-0.555306	0.530141	6.51752	0.0106817	0.0306354	DOWN	leiomodin 1
ENSG00000169946	ZFPM2	-0.554658	2.71582	30.1136	4.07457e-08	4.05349e-07	DOWN	zinc finger protein, FOG family member 2
ENSG00000280187	AC022107.1	-0.554638	0.782821	6.96698	0.00830274	0.0246571	DOWN	TEC
ENSG00000197208	SLC22A4	-0.554438	1.05799	8.75955	0.00307985	0.010594	DOWN	solute carrier family 22 member 4
ENSG00000138829	FBN2	-0.554376	6.28526	64.9072	7.85103e-16	2.16046e-14	DOWN	fibrillin 2
ENSG00000067798	NAV3	-0.554336	3.95407	48.4534	3.38231e-12	6.04256e-11	DOWN	neuron navigator 3
ENSG00000138613	APH1B	-0.554126	1.41025	10.8506	0.000987637	0.00394852	DOWN	aph-1 homolog B, gamma-secretase subunit
ENSG00000151876	FBXO4	-0.553615	2.70866	25.7093	3.96914e-07	3.4032e-06	DOWN	F-box protein 4
ENSG00000175040	CHST2	-0.55335	2.79666	26.282	2.95029e-07	2.58629e-06	DOWN	carbohydrate sulfotransferase 2
ENSG00000230453	ANKRD18B	-0.553201	2.53242	15.9932	6.35688e-05	0.000339722	DOWN	ankyrin repeat domain 18B
ENSG00000198937	CCDC167	-0.552803	2.07783	13.2131	0.000278001	0.0012733	DOWN	coiled-coil domain containing 167
ENSG00000128245	YWHAH	-0.551696	7.18374	102.333	4.69319e-24	2.55209e-22	DOWN	tyrosine 3-monooxygenase/tryptophan 5-monooxygenase activation protein eta
ENSG00000112294	ALDH5A1	-0.551359	3.33472	31.9132	1.61218e-08	1.70446e-07	DOWN	aldehyde dehydrogenase 5 family member A1
ENSG00000277775	HIST1H3F	-0.551287	6.5254	48.9983	2.56187e-12	4.68099e-11	DOWN	histone cluster 1 H3 family member f
ENSG00000169851	PCDH7	-0.551228	2.32329	12.7457	0.000356825	0.00158745	DOWN	protocadherin 7
ENSG00000079459	FDFT1	-0.551083	8.04211	64.349	1.04222e-15	2.84506e-14	DOWN	farnesyl-diphosphate farnesyltransferase 1
ENSG00000275793	RIMBP3	-0.550894	1.1892	6.74383	0.00940724	0.0274716	DOWN	RIMS binding protein 3
ENSG00000168389	MFSD2A	-0.550513	2.04039	15.5522	8.02578e-05	0.000418106	DOWN	major facilitator superfamily domain containing 2A
ENSG00000115226	FNDC4	-0.550344	1.76292	14.3044	0.000155504	0.000758837	DOWN	fibronectin type III domain containing 4
ENSG00000138449	SLC40A1	-0.549927	1.66831	15.427	8.57531e-05	0.000445544	DOWN	solute carrier family 40 member 1
ENSG00000175567	UCP2	-0.548426	1.84825	16.7561	4.25058e-05	0.000236994	DOWN	uncoupling protein 2
ENSG00000172465	TCEAL1	-0.547903	3.30469	38.0906	6.75341e-10	8.82079e-09	DOWN	transcription elongation factor A like 1
ENSG00000070961	ATP2B1	-0.547476	6.3734	77.2716	1.48996e-18	5.16153e-17	DOWN	ATPase plasma membrane Ca2+ transporting 1
ENSG00000116717	GADD45A	-0.547168	3.89257	33.1974	8.32614e-09	9.22431e-08	DOWN	growth arrest and DNA damage inducible alpha
ENSG00000241878	PISD	-0.546752	4.70818	54.9167	1.25748e-13	2.69864e-12	DOWN	phosphatidylserine decarboxylase
ENSG00000162552	WNT4	-0.545683	1.28766	11.4396	0.000718946	0.00296462	DOWN	Wnt family member 4
ENSG00000136235	GPNMB	-0.544885	7.36306	104.424	1.63306e-24	9.17267e-23	DOWN	glycoprotein nmb
ENSG00000137825	ITPKA	-0.544603	1.64966	12.1483	0.000491316	0.00211545	DOWN	inositol-trisphosphate 3-kinase A
ENSG00000100359	SGSM3	-0.542768	4.45051	51.7956	6.15898e-13	1.2308e-11	DOWN	small G protein signaling modulator 3
ENSG00000282034	AC106886.5	-0.540642	3.19533	11.067	0.000878776	0.00355285	DOWN	novel transcript
ENSG00000049130	KITLG	-0.540215	4.5403	58.8853	1.67136e-14	3.91967e-13	DOWN	KIT ligand
ENSG00000159217	IGF2BP1	-0.540058	3.92781	41.0313	1.4981e-10	2.1411e-09	DOWN	insulin like growth factor 2 mRNA binding protein 1
ENSG00000273899	NOL12	-0.539852	3.80706	46.9598	7.24567e-12	1.24554e-10	DOWN	nucleolar protein 12
ENSG00000179532	DNHD1	-0.538487	1.54993	11.6453	0.000643634	0.00268735	DOWN	dynein heavy chain domain 1
ENSG00000143942	CHAC2	-0.537851	1.78706	11.4939	0.000698245	0.00289061	DOWN	ChaC cation transport regulator homolog 2
ENSG00000163634	THOC7	-0.537316	4.33193	64.2523	1.09466e-15	2.97037e-14	DOWN	THO complex 7
ENSG00000241990	PRR34-AS1	-0.536773	1.42848	9.0401	0.00264121	0.0092936	DOWN	PRR34 antisense RNA 1
ENSG00000154175	ABI3BP	-0.536547	2.8266	25.3527	4.77492e-07	4.03797e-06	DOWN	ABI family member 3 binding protein
ENSG00000111012	CYP27B1	-0.536144	1.45715	10.1221	0.00146502	0.00554368	DOWN	cytochrome P450 family 27 subfamily B member 1
ENSG00000115738	ID2	-0.535893	1.78901	11.5847	0.000664949	0.00276873	DOWN	inhibitor of DNA binding 2
ENSG00000006327	TNFRSF12A	-0.534417	5.50461	51.1932	8.37078e-13	1.64629e-11	DOWN	TNF receptor superfamily member 12A
ENSG00000167842	MIS12	-0.533263	5.15782	69.9946	5.94666e-17	1.82396e-15	DOWN	MIS12, kinetochore complex component
ENSG00000267100	ILF3-DT	-0.531865	3.14151	33.5601	6.90947e-09	7.74916e-08	DOWN	ILF3 divergent tranacript
ENSG00000182612	TSPAN10	-0.531613	1.70881	14.9003	0.000113347	0.000571087	DOWN	tetraspanin 10
ENSG00000112096	SOD2	-0.529869	6.97548	89.8387	2.58384e-21	1.12674e-19	DOWN	superoxide dismutase 2
ENSG00000162692	VCAM1	-0.529482	4.59418	29.7769	4.84741e-08	4.77706e-07	DOWN	vascular cell adhesion molecule 1
ENSG00000079974	RABL2B	-0.528986	3.72528	40.0276	2.50399e-10	3.4768e-09	DOWN	RAB, member of RAS oncogene family like 2B
ENSG00000128185	DGCR6L	-0.528443	4.63593	42.6391	6.58315e-11	9.90666e-10	DOWN	DiGeorge syndrome critical region gene 6 like
ENSG00000188130	MAPK12	-0.52622	4.36103	50.9363	9.54106e-13	1.85026e-11	DOWN	mitogen-activated protein kinase 12
ENSG00000100294	MCAT	-0.525337	3.68252	44.8433	2.1345e-11	3.46419e-10	DOWN	malonyl-CoA-acyl carrier protein transacylase
ENSG00000164053	ATRIP	-0.52533	2.90993	14.25	0.000160057	0.000778	DOWN	ATR interacting protein
ENSG00000093009	CDC45	-0.524871	6.14376	120.344	5.31792e-28	3.78043e-26	DOWN	cell division cycle 45
ENSG00000100300	TSPO	-0.524137	4.76544	27.904	1.27484e-07	1.1918e-06	DOWN	translocator protein
ENSG00000112039	FANCE	-0.52234	3.9534	45.74	1.35037e-11	2.23138e-10	DOWN	FA complementation group E
ENSG00000112139	MDGA1	-0.522067	1.63198	12.7859	0.000349235	0.00155775	DOWN	MAM domain containing glycosylphosphatidylinositol anchor 1
ENSG00000095209	TMEM38B	-0.520538	3.85514	51.3819	7.60373e-13	1.50193e-11	DOWN	transmembrane protein 38B
ENSG00000122644	ARL4A	-0.520292	3.73039	46.9449	7.30113e-12	1.2535e-10	DOWN	ADP ribosylation factor like GTPase 4A
ENSG00000183579	ZNRF3	-0.519538	2.8273	27.1651	1.86803e-07	1.69752e-06	DOWN	zinc and ring finger 3
ENSG00000119782	FKBP1B	-0.519338	0.952087	8.21267	0.00415989	0.0136782	DOWN	FK506 binding protein 1B
ENSG00000106003	LFNG	-0.519097	1.32596	9.93392	0.00162261	0.00606435	DOWN	LFNG O-fucosylpeptide 3-beta-N-acetylglucosaminyltransferase
ENSG00000128016	ZFP36	-0.518436	3.80826	10.2184	0.00139046	0.00529762	DOWN	ZFP36 ring finger protein
ENSG00000137393	RNF144B	-0.516849	3.98171	44.3855	2.69673e-11	4.33032e-10	DOWN	ring finger protein 144B
ENSG00000176422	SPRYD4	-0.514714	2.81641	28.2819	1.04871e-07	9.85119e-07	DOWN	SPRY domain containing 4
ENSG00000183597	TANGO2	-0.514496	3.88094	36.1075	1.86731e-09	2.32333e-08	DOWN	transport and golgi organization 2 homolog
ENSG00000128564	VGF	-0.513311	1.39172	7.19084	0.00732765	0.0222454	DOWN	VGF nerve growth factor inducible
ENSG00000100209	HSCB	-0.513267	2.51434	18.0293	2.17531e-05	0.000130451	DOWN	HscB mitochondrial iron-sulfur cluster cochaperone
ENSG00000173275	ZNF449	-0.513148	2.74923	25.5877	4.22722e-07	3.60551e-06	DOWN	zinc finger protein 449
ENSG00000189306	RRP7A	-0.513093	6.12002	64.4914	9.69545e-16	2.66264e-14	DOWN	ribosomal RNA processing 7 homolog A
ENSG00000161011	SQSTM1	-0.513039	9.36574	25.4265	4.59553e-07	3.89592e-06	DOWN	sequestosome 1
ENSG00000174307	PHLDA3	-0.512959	3.52393	38.856	4.5626e-10	6.15974e-09	DOWN	pleckstrin homology like domain family A member 3
ENSG00000133466	C1QTNF6	-0.512726	0.883383	5.87663	0.0153432	0.0417086	DOWN	C1q and TNF related 6
ENSG00000144554	FANCD2	-0.511989	6.17747	105.262	1.06991e-24	6.11014e-23	DOWN	FA complementation group D2
ENSG00000018699	TTC27	-0.511844	3.47707	38.7866	4.7277e-10	6.37002e-09	DOWN	tetratricopeptide repeat domain 27
ENSG00000176871	WSB2	-0.511833	5.03063	78.238	9.13422e-19	3.22987e-17	DOWN	WD repeat and SOCS box containing 2
ENSG00000003989	SLC7A2	-0.511534	4.6797	58.9784	1.59415e-14	3.76444e-13	DOWN	solute carrier family 7 member 2
ENSG00000185651	UBE2L3	-0.510848	7.10915	69.27	8.58666e-17	2.57016e-15	DOWN	ubiquitin conjugating enzyme E2 L3
ENSG00000274559	H2BFS	-0.510767	1.05028	6.15979	0.0130687	0.0363659	DOWN	H2B histone family member S
ENSG00000234289	H2BFS	-0.510766	1.05028	6.16048	0.0130636	0.0363616	DOWN	H2B histone family member S
ENSG00000118596	SLC16A7	-0.510262	3.97339	35.7297	2.26678e-09	2.76985e-08	DOWN	solute carrier family 16 member 7
ENSG00000184470	TXNRD2	-0.510051	3.52066	38.412	5.72794e-10	7.61995e-09	DOWN	thioredoxin reductase 2
ENSG00000100353	EIF3D	-0.509433	8.09583	55.9753	7.33866e-14	1.61038e-12	DOWN	eukaryotic translation initiation factor 3 subunit D
ENSG00000138795	LEF1	-0.509139	3.3123	28.8508	7.81743e-08	7.48247e-07	DOWN	lymphoid enhancer binding factor 1
ENSG00000197024	ZNF398	-0.508482	4.6616	58.771	1.77131e-14	4.13983e-13	DOWN	zinc finger protein 398
ENSG00000136002	ARHGEF4	-0.507617	3.18744	36.7103	1.37057e-09	1.74017e-08	DOWN	Rho guanine nucleotide exchange factor 4
ENSG00000180815	MAP3K15	-0.507244	2.16722	18.6938	1.53482e-05	9.53082e-05	DOWN	mitogen-activated protein kinase kinase kinase 15
ENSG00000133935	ERG28	-0.506926	5.34251	70.5961	4.38381e-17	1.35372e-15	DOWN	ergosterol biosynthesis 28 homolog
ENSG00000049192	ADAMTS6	-0.505968	4.16565	45.9152	1.23484e-11	2.05791e-10	DOWN	ADAM metallopeptidase with thrombospondin type 1 motif 6
ENSG00000132031	MATN3	-0.504771	2.93841	24.3845	7.89009e-07	6.395e-06	DOWN	matrilin 3
ENSG00000186364	NUDT17	-0.504597	1.41828	6.21915	0.0126376	0.0353246	DOWN	nudix hydrolase 17
ENSG00000170638	TRABD	-0.50447	3.55145	35.148	3.05576e-09	3.6554e-08	DOWN	TraB domain containing
ENSG00000171791	BCL2	-0.504017	3.34813	28.9746	7.33344e-08	7.04392e-07	DOWN	BCL2, apoptosis regulator
ENSG00000065609	SNAP91	-0.502554	2.0881	14.9674	0.000109385	0.000552552	DOWN	synaptosome associated protein 91
ENSG00000095383	TBC1D2	-0.502467	5.83321	76.0096	2.82288e-18	9.49206e-17	DOWN	TBC1 domain family member 2
ENSG00000267169	AC022098.1	-0.502397	1.38611	10.0363	0.00153487	0.00576959	DOWN	uncharacterized LOC100507373
ENSG00000141458	NPC1	-0.502361	5.62616	61.2682	4.98057e-15	1.25424e-13	DOWN	NPC intracellular cholesterol transporter 1
ENSG00000134531	EMP1	-0.501824	6.55877	114.102	1.23749e-26	8.15965e-25	DOWN	epithelial membrane protein 1
ENSG00000234171	RNASEH1-AS1	-0.501242	1.97349	13.481	0.000240993	0.00112379	DOWN	RNASEH1 antisense RNA 1
ENSG00000133433	GSTT2B	-0.500484	3.26755	34.1057	5.2197e-09	5.98686e-08	DOWN	glutathione S-transferase theta 2B (gene/pseudogene)
ENSG00000212719	C17orf51	-0.499848	3.56372	23.408	1.31034e-06	1.01561e-05	DOWN	chromosome 17 open reading frame 51
ENSG00000169857	AVEN	-0.499777	3.02762	26.6903	2.38822e-07	2.13051e-06	DOWN	apoptosis and caspase activation inhibitor
ENSG00000161179	YDJC	-0.499768	2.84178	23.4997	1.24936e-06	9.71653e-06	DOWN	YdjC chitooligosaccharide deacetylase homolog
ENSG00000184068	SREBF2-AS1	-0.49953	1.75126	10.0548	0.00151954	0.00571986	DOWN	SREBF2 antisense RNA 1
ENSG00000189046	ALKBH2	-0.498478	2.9029	26.9448	2.09348e-07	1.89106e-06	DOWN	alkB homolog 2, alpha-ketoglutarate dependent dioxygenase
ENSG00000196151	WDSUB1	-0.498067	3.36494	38.2279	6.29453e-10	8.29153e-09	DOWN	WD repeat, sterile alpha motif and U-box domain containing 1
ENSG00000131018	SYNE1	-0.497818	4.77205	30.2736	3.75199e-08	3.76551e-07	DOWN	spectrin repeat containing nuclear envelope protein 1
ENSG00000070010	UFD1	-0.497498	5.80297	51.0027	9.22371e-13	1.79593e-11	DOWN	ubiquitin recognition factor in ER associated degradation 1
ENSG00000162852	CNST	-0.496972	5.41744	87.1135	1.02467e-20	4.22528e-19	DOWN	consortin, connexin sorting protein
ENSG00000115129	TP53I3	-0.496949	2.81287	19.7849	8.66648e-06	5.66246e-05	DOWN	tumor protein p53 inducible protein 3
ENSG00000099992	TBC1D10A	-0.496178	4.25118	36.2539	1.73211e-09	2.16697e-08	DOWN	TBC1 domain family member 10A
ENSG00000128159	TUBGCP6	-0.496038	3.84719	34.9763	3.3375e-09	3.97501e-08	DOWN	tubulin gamma complex associated protein 6
ENSG00000100030	MAPK1	-0.49585	7.35892	89.6267	2.87613e-21	1.2502e-19	DOWN	mitogen-activated protein kinase 1
ENSG00000187792	ZNF70	-0.494827	4.08965	39.3162	3.6043e-10	4.92444e-09	DOWN	zinc finger protein 70
ENSG00000165782	PIP4P1	-0.494521	4.52855	44.0234	3.24471e-11	5.11397e-10	DOWN	phosphatidylinositol-4,5-bisphosphate 4-phosphatase 1
ENSG00000158793	NIT1	-0.493217	4.26538	47.9757	4.31524e-12	7.59984e-11	DOWN	nitrilase 1
ENSG00000023902	PLEKHO1	-0.493207	4.97622	48.8299	2.79152e-12	5.05996e-11	DOWN	pleckstrin homology domain containing O1
ENSG00000099910	KLHL22	-0.493173	4.18478	47.991	4.2819e-12	7.55086e-11	DOWN	kelch like family member 22
ENSG00000164930	FZD6	-0.492593	4.22205	40.7243	1.75291e-10	2.47676e-09	DOWN	frizzled class receptor 6
ENSG00000093217	XYLB	-0.492421	2.8703	22.5462	2.0515e-06	1.51193e-05	DOWN	xylulokinase
ENSG00000179750	APOBEC3B	-0.492253	5.81619	61.0839	5.46923e-15	1.37223e-13	DOWN	apolipoprotein B mRNA editing enzyme catalytic subunit 3B
ENSG00000100036	SLC35E4	-0.492142	2.06642	13.8668	0.000196232	0.000934205	DOWN	solute carrier family 35 member E4
ENSG00000186594	MIR22HG	-0.492029	2.50795	12.6855	0.0003685	0.00163407	DOWN	MIR22 host gene
ENSG00000173083	HPSE	-0.491449	3.16981	34.773	3.70484e-09	4.35175e-08	DOWN	heparanase
ENSG00000184838	PRR16	-0.490196	1.15213	8.9404	0.00278932	0.00971459	DOWN	proline rich 16
ENSG00000175426	PCSK1	-0.490003	1.13268	7.80362	0.00521418	0.0166203	DOWN	proprotein convertase subtilisin/kexin type 1
ENSG00000100109	TFIP11	-0.489875	5.48542	79.961	3.81874e-19	1.38622e-17	DOWN	tuftelin interacting protein 11
ENSG00000214293	APTR	-0.489004	1.35302	8.01885	0.0046293	0.0150119	DOWN	Alu-mediated CDKN1A/p21 transcriptional regulator
ENSG00000180596	HIST1H2BC	-0.488959	8.04247	31.0695	2.48949e-08	2.57027e-07	DOWN	histone cluster 1 H2B family member c
ENSG00000143067	ZNF697	-0.48869	2.50127	13.9607	0.000186673	0.000891497	DOWN	zinc finger protein 697
ENSG00000167994	RAB3IL1	-0.487041	2.1302	12.8336	0.000340457	0.00152407	DOWN	RAB3A interacting protein like 1
ENSG00000040487	PQLC2	-0.486876	4.22137	34.7074	3.83177e-09	4.49698e-08	DOWN	PQ loop repeat containing 2
ENSG00000184983	NDUFA6	-0.486677	5.57426	61.5018	4.42345e-15	1.11807e-13	DOWN	NADH:ubiquinone oxidoreductase subunit A6
ENSG00000105516	DBP	-0.486174	2.44326	12.418	0.000425224	0.00185724	DOWN	D-box binding PAR bZIP transcription factor
ENSG00000196419	XRCC6	-0.486058	8.80953	34.5156	4.22844e-09	4.93282e-08	DOWN	X-ray repair cross complementing 6
ENSG00000135698	MPHOSPH6	-0.486016	2.93142	21.7235	3.14917e-06	2.23521e-05	DOWN	M-phase phosphoprotein 6
ENSG00000166896	ATP23	-0.485955	2.0327	12.6686	0.000371841	0.00164621	DOWN	ATP23 metallopeptidase and ATP synthase assembly factor homolog
ENSG00000093167	LRRFIP2	-0.485692	4.91222	52.8131	3.6685e-13	7.52954e-12	DOWN	LRR binding FLII interacting protein 2
ENSG00000146674	IGFBP3	-0.485429	5.55286	68.5193	1.25643e-16	3.71995e-15	DOWN	insulin like growth factor binding protein 3
ENSG00000137288	UQCC2	-0.485347	5.07457	44.8197	2.16034e-11	3.49781e-10	DOWN	ubiquinol-cytochrome c reductase complex assembly factor 2
ENSG00000141337	ARSG	-0.485313	1.45258	10.7557	0.00103956	0.00412028	DOWN	arylsulfatase G
ENSG00000241360	PDXP	-0.484294	3.59923	12.4623	0.00041524	0.00181712	DOWN	pyridoxal phosphatase
ENSG00000118508	RAB32	-0.483865	4.34393	35.1938	2.98469e-09	3.57943e-08	DOWN	RAB32, member RAS oncogene family
ENSG00000187051	RPS19BP1	-0.482896	4.4097	35.3355	2.77523e-09	3.34621e-08	DOWN	ribosomal protein S19 binding protein 1
ENSG00000159873	CCDC117	-0.48253	5.92614	63.715	1.43788e-15	3.87094e-14	DOWN	coiled-coil domain containing 117
ENSG00000247796	AC008966.1	-0.481795	0.650553	5.82859	0.0157678	0.0426719	DOWN	uncharacterized LOC257396
ENSG00000146677	AC004453.1	-0.481685	2.13714	11.6994	0.000625213	0.00261925	DOWN	ribosomal protein L32 (RPL32) pseudogene
ENSG00000197461	PDGFA	-0.481364	3.94147	34.1891	5.00084e-09	5.75519e-08	DOWN	platelet derived growth factor subunit A
ENSG00000118961	LDAH	-0.481239	3.21771	32.1808	1.40476e-08	1.5007e-07	DOWN	lipid droplet associated hydrolase
ENSG00000179046	TRIML2	-0.481105	1.20463	7.71278	0.00548312	0.0173441	DOWN	tripartite motif family like 2
ENSG00000025770	NCAPH2	-0.48048	5.92434	68.4141	1.32528e-16	3.9153e-15	DOWN	non-SMC condensin II complex subunit H2
ENSG00000125148	MT2A	-0.480427	7.74303	26.5879	2.51822e-07	2.23917e-06	DOWN	metallothionein 2A
ENSG00000174804	FZD4	-0.479487	3.3172	25.8831	3.62737e-07	3.13355e-06	DOWN	frizzled class receptor 4
ENSG00000163629	PTPN13	-0.47906	4.22709	46.2623	1.03436e-11	1.74727e-10	DOWN	protein tyrosine phosphatase, non-receptor type 13
ENSG00000148798	INA	-0.478717	1.89442	9.63826	0.00190566	0.00697701	DOWN	internexin neuronal intermediate filament protein alpha
ENSG00000130590	SAMD10	-0.478448	1.25751	6.96534	0.00831036	0.024669	DOWN	sterile alpha motif domain containing 10
ENSG00000235453	SMIM27	-0.478101	1.19791	5.58195	0.0181465	0.0481029	DOWN	small integral membrane protein 27
ENSG00000100243	CYB5R3	-0.47805	6.26664	73.5768	9.67958e-18	3.13073e-16	DOWN	cytochrome b5 reductase 3
ENSG00000099326	MZF1	-0.477414	2.65066	20.3272	6.52657e-06	4.35605e-05	DOWN	myeloid zinc finger 1
ENSG00000182749	PAQR7	-0.477173	2.64337	21.7138	3.16508e-06	2.24533e-05	DOWN	progestin and adipoQ receptor family member 7
ENSG00000068784	SRBD1	-0.475666	4.76934	46.9631	7.23372e-12	1.24554e-10	DOWN	S1 RNA binding domain 1
ENSG00000172893	DHCR7	-0.475548	6.29337	82.3783	1.12381e-19	4.23725e-18	DOWN	7-dehydrocholesterol reductase
ENSG00000115350	POLE4	-0.475341	4.15562	35.7559	2.2365e-09	2.73965e-08	DOWN	DNA polymerase epsilon 4, accessory subunit
ENSG00000185340	GAS2L1	-0.474747	3.82924	27.3268	1.7181e-07	1.57279e-06	DOWN	growth arrest specific 2 like 1
ENSG00000143878	RHOB	-0.474688	4.95402	8.90395	0.00284554	0.00987762	DOWN	ras homolog family member B
ENSG00000100150	DEPDC5	-0.474481	4.22012	45.588	1.45931e-11	2.39978e-10	DOWN	DEP domain containing 5
ENSG00000117114	ADGRL2	-0.474453	3.08714	24.844	6.21616e-07	5.1452e-06	DOWN	adhesion G protein-coupled receptor L2
ENSG00000090539	CHRD	-0.474342	2.0757	10.4338	0.00123727	0.00477858	DOWN	chordin
ENSG00000109790	KLHL5	-0.474266	5.76773	49.8478	1.66143e-12	3.10643e-11	DOWN	kelch like family member 5
ENSG00000100239	PPP6R2	-0.473992	5.09338	58.6926	1.84332e-14	4.28611e-13	DOWN	protein phosphatase 6 regulatory subunit 2
ENSG00000143369	ECM1	-0.472248	5.75378	63.1418	1.92351e-15	5.10778e-14	DOWN	extracellular matrix protein 1
ENSG00000240303	ACAD11	-0.472102	3.19699	29.4516	5.73321e-08	5.59346e-07	DOWN	acyl-CoA dehydrogenase family member 11
ENSG00000175279	CENPS	-0.470797	2.66192	20.2636	6.74715e-06	4.49667e-05	DOWN	centromere protein S
ENSG00000172594	SMPDL3A	-0.470426	2.10688	9.57925	0.00196789	0.00716833	DOWN	sphingomyelin phosphodiesterase acid like 3A
ENSG00000167487	KLHL26	-0.470339	2.4485	19.2468	1.14865e-05	7.33274e-05	DOWN	kelch like family member 26
ENSG00000201998	SNORA23	-0.470064	2.70113	14.9805	0.000108626	0.000549529	DOWN	small nucleolar RNA, H/ACA box 23
ENSG00000204520	MICA	-0.469962	3.88871	42.1937	8.26644e-11	1.22773e-09	DOWN	MHC class I polypeptide-related sequence A
ENSG00000157833	GAREM2	-0.469942	3.19684	31.3039	2.20632e-08	2.29353e-07	DOWN	GRB2 associated regulator of MAPK1 subtype 2
ENSG00000147121	KRBOX4	-0.469507	2.22783	13.7155	0.000212694	0.00100371	DOWN	KRAB box domain containing 4
ENSG00000204388	HSPA1B	-0.469458	7.06807	48.4049	3.46695e-12	6.16955e-11	DOWN	heat shock protein family A (Hsp70) member 1B
ENSG00000146232	NFKBIE	-0.469212	3.43767	26.8184	2.23498e-07	2.00429e-06	DOWN	NFKB inhibitor epsilon
ENSG00000168906	MAT2A	-0.468161	6.87666	53.2596	2.9225e-13	6.04382e-12	DOWN	methionine adenosyltransferase 2A
ENSG00000142856	ITGB3BP	-0.467789	3.92803	30.1434	4.01247e-08	3.99754e-07	DOWN	integrin subunit beta 3 binding protein
ENSG00000115204	MPV17	-0.467365	4.70206	37.4832	9.2203e-10	1.19061e-08	DOWN	MPV17, mitochondrial inner membrane protein
ENSG00000114405	C3orf14	-0.467148	4.00132	34.8259	3.6054e-09	4.26061e-08	DOWN	chromosome 3 open reading frame 14
ENSG00000133169	BEX1	-0.467075	4.17805	30.898	2.71946e-08	2.78873e-07	DOWN	brain expressed X-linked 1
ENSG00000239900	ADSL	-0.466892	6.13657	84.0479	4.82935e-20	1.90508e-18	DOWN	adenylosuccinate lyase
ENSG00000111247	RAD51AP1	-0.466387	6.68188	83.648	5.91213e-20	2.31217e-18	DOWN	RAD51 associated protein 1
ENSG00000099889	ARVCF	-0.465914	2.42077	13.1767	0.000283449	0.00129391	DOWN	ARVCF, delta catenin family member
ENSG00000141504	SAT2	-0.465107	4.69355	49.4354	2.05013e-12	3.78649e-11	DOWN	spermidine/spermine N1-acetyltransferase family member 2
ENSG00000169908	TM4SF1	-0.464675	6.52693	65.7858	5.027e-16	1.40602e-14	DOWN	transmembrane 4 L six family member 1
ENSG00000099957	P2RX6	-0.464455	2.28615	13.4738	0.000241912	0.00112768	DOWN	purinergic receptor P2X 6
ENSG00000109971	HSPA8	-0.464223	11.427	7.91211	0.00491049	0.0157628	DOWN	heat shock protein family A (Hsp70) member 8
ENSG00000138738	PRDM5	-0.463997	2.75988	19.7733	8.71914e-06	5.6887e-05	DOWN	PR/SET domain 5
ENSG00000274265	AC245297.3	-0.463542	1.54328	9.82068	0.00172561	0.00641068	DOWN	novel transcript
ENSG00000071282	LMCD1	-0.4629	1.16896	6.73905	0.00943248	0.0275388	DOWN	LIM and cysteine rich domains 1
ENSG00000140939	NOL3	-0.462861	1.67635	7.57975	0.00590275	0.018504	DOWN	nucleolar protein 3
ENSG00000112425	EPM2A	-0.462796	1.33231	8.08711	0.00445812	0.0145224	DOWN	EPM2A, laforin glucan phosphatase
ENSG00000212402	SNORA74B	-0.46259	1.07897	5.65925	0.0173636	0.0463554	DOWN	small nucleolar RNA, H/ACA box 74B
ENSG00000129566	TEP1	-0.461984	4.74539	32.7492	1.04849e-08	1.14487e-07	DOWN	telomerase associated protein 1
ENSG00000100412	ACO2	-0.461429	6.40076	82.5431	1.03392e-19	3.92e-18	DOWN	aconitase 2
ENSG00000278463	HIST1H2AB	-0.461409	4.62841	23.6877	1.13302e-06	8.88258e-06	DOWN	histone cluster 1 H2A family member b
ENSG00000143469	SYT14	-0.460402	4.78886	48.7829	2.85916e-12	5.16883e-11	DOWN	synaptotagmin 14
ENSG00000112357	PEX7	-0.460015	1.48049	9.22673	0.00238507	0.00850192	DOWN	peroxisomal biogenesis factor 7
ENSG00000133216	EPHB2	-0.458922	5.33708	52.3072	4.74628e-13	9.62585e-12	DOWN	EPH receptor B2
ENSG00000157326	DHRS4	-0.458797	2.48395	14.1236	0.000171187	0.000826797	DOWN	dehydrogenase/reductase 4
ENSG00000197548	ATG7	-0.458725	4.64566	35.5356	2.50437e-09	3.0547e-08	DOWN	autophagy related 7
ENSG00000121753	ADGRB2	-0.458009	2.88411	23.6479	1.15669e-06	9.04221e-06	DOWN	adhesion G protein-coupled receptor B2
ENSG00000113108	APBB3	-0.457811	2.59411	16.8659	4.0116e-05	0.000225048	DOWN	amyloid beta precursor protein binding family B member 3
ENSG00000100372	SLC25A17	-0.457762	4.33975	35.4668	2.59434e-09	3.15317e-08	DOWN	solute carrier family 25 member 17
ENSG00000157168	NRG1	-0.457744	2.10303	12.8114	0.000344514	0.00153921	DOWN	neuregulin 1
ENSG00000169762	TAPT1	-0.457737	3.90102	46.0948	1.12665e-11	1.89148e-10	DOWN	transmembrane anterior posterior transformation 1
ENSG00000160752	FDPS	-0.457526	7.92833	55.6832	8.51421e-14	1.8564e-12	DOWN	farnesyl diphosphate synthase
ENSG00000130762	ARHGEF16	-0.457138	2.82968	18.7839	1.46401e-05	9.11603e-05	DOWN	Rho guanine nucleotide exchange factor 16
ENSG00000099940	SNAP29	-0.457075	5.35463	61.9436	3.53432e-15	9.0337e-14	DOWN	synaptosome associated protein 29
ENSG00000166311	SMPD1	-0.456338	3.97088	38.9822	4.27682e-10	5.7911e-09	DOWN	sphingomyelin phosphodiesterase 1
ENSG00000263934	SNORD3A	-0.456002	10.3159	8.66191	0.00324931	0.0110764	DOWN	small nucleolar RNA, C/D box 3A
ENSG00000215012	RTL10	-0.455924	5.15118	60.7814	6.37788e-15	1.58276e-13	DOWN	retrotransposon Gag like 10
ENSG00000163378	EOGT	-0.452987	4.71292	34.4854	4.2945e-09	4.99707e-08	DOWN	EGF domain specific O-linked N-acetylglucosamine transferase
ENSG00000081087	OSTM1	-0.452378	4.64058	38.1256	6.63341e-10	8.67235e-09	DOWN	osteopetrosis associated transmembrane protein 1
ENSG00000178104	PDE4DIP	-0.452256	7.26652	57.6686	3.1021e-14	7.06855e-13	DOWN	phosphodiesterase 4D interacting protein
ENSG00000121440	PDZRN3	-0.452069	1.21178	6.55915	0.0104346	0.0300342	DOWN	PDZ domain containing ring finger 3
ENSG00000142794	NBPF3	-0.451707	4.04283	36.2302	1.75331e-09	2.18947e-08	DOWN	NBPF member 3
ENSG00000099956	SMARCB1	-0.451617	6.06627	61.2574	5.00799e-15	1.25882e-13	DOWN	SWI/SNF related, matrix associated, actin dependent regulator of chromatin, subfamily b, member 1
ENSG00000116774	OLFML3	-0.451377	1.54638	9.77598	0.00176807	0.00655237	DOWN	olfactomedin like 3
ENSG00000189060	H1F0	-0.450814	7.17153	45.8625	1.26851e-11	2.11143e-10	DOWN	H1 histone family member 0
ENSG00000028116	VRK2	-0.450747	3.81938	26.385	2.79698e-07	2.4598e-06	DOWN	vaccinia related kinase 2
ENSG00000101577	LPIN2	-0.450203	4.49171	46.2719	1.02929e-11	1.74087e-10	DOWN	lipin 2
ENSG00000075188	NUP37	-0.449798	4.32428	31.3286	2.17845e-08	2.26801e-07	DOWN	nucleoporin 37
ENSG00000178381	ZFAND2A	-0.449513	2.06118	11.2382	0.000801287	0.00326276	DOWN	zinc finger AN1-type containing 2A
ENSG00000100263	RHBDD3	-0.44939	2.55313	17.7959	2.45914e-05	0.000145239	DOWN	rhomboid domain containing 3
ENSG00000125827	TMX4	-0.448983	4.86634	53.8447	2.16975e-13	4.53521e-12	DOWN	thioredoxin related transmembrane protein 4
ENSG00000183762	KREMEN1	-0.448279	4.07664	30.3249	3.65408e-08	3.67535e-07	DOWN	kringle containing transmembrane protein 1
ENSG00000200320	SNORA63	-0.448264	5.14356	20.3666	6.39353e-06	4.27771e-05	DOWN	small nucleolar RNA, H/ACA box 63
ENSG00000280123	AC023632.6	-0.447474	2.59238	7.75337	0.00536125	0.0170136	DOWN	TEC
ENSG00000188312	CENPP	-0.447469	4.38898	44.5927	2.42591e-11	3.9185e-10	DOWN	centromere protein P
ENSG00000100083	GGA1	-0.445673	4.64254	33.7391	6.30207e-09	7.13241e-08	DOWN	golgi associated, gamma adaptin ear containing, ARF binding protein 1
ENSG00000059758	CDK17	-0.445073	5.2821	53.8967	2.11317e-13	4.44417e-12	DOWN	cyclin dependent kinase 17
ENSG00000198089	SFI1	-0.444694	4.23985	29.2527	6.35275e-08	6.16266e-07	DOWN	SFI1 centrin binding protein
ENSG00000205707	ETFRF1	-0.444616	3.17823	21.9881	2.74339e-06	1.97284e-05	DOWN	electron transfer flavoprotein regulatory factor 1
ENSG00000276903	HIST1H2AL	-0.444443	5.84837	32.1457	1.43033e-08	1.52401e-07	DOWN	histone cluster 1 H2A family member l
ENSG00000100330	MTMR3	-0.444387	5.8284	63.4106	1.67816e-15	4.48243e-14	DOWN	myotubularin related protein 3
ENSG00000114126	TFDP2	-0.444278	5.34018	50.3468	1.28837e-12	2.45944e-11	DOWN	transcription factor Dp-2
ENSG00000100664	EIF5	-0.444272	7.3799	36.6386	1.42185e-09	1.79859e-08	DOWN	eukaryotic translation initiation factor 5
ENSG00000100225	FBXO7	-0.444239	6.36189	73.4592	1.02738e-17	3.29948e-16	DOWN	F-box protein 7
ENSG00000196517	SLC6A9	-0.444182	1.8013	8.55259	0.00345031	0.011651	DOWN	solute carrier family 6 member 9
ENSG00000184357	HIST1H1B	-0.444101	8.30937	33.1758	8.41909e-09	9.31972e-08	DOWN	histone cluster 1 H1 family member b
ENSG00000100220	RTCB	-0.444073	6.27337	79.4902	4.84635e-19	1.74073e-17	DOWN	RNA 2',3'-cyclic phosphate and 5'-OH ligase
ENSG00000138028	CGREF1	-0.443928	1.51825	7.5581	0.00597411	0.0186805	DOWN	cell growth regulator with EF-hand domain 1
ENSG00000124762	CDKN1A	-0.44366	5.49685	43.1436	5.08662e-11	7.79207e-10	DOWN	cyclin dependent kinase inhibitor 1A
ENSG00000167191	GPRC5B	-0.443578	4.56066	41.9125	9.54498e-11	1.40843e-09	DOWN	G protein-coupled receptor class C group 5 member B
ENSG00000116514	RNF19B	-0.443573	5.03263	56.5892	5.37063e-14	1.19582e-12	DOWN	ring finger protein 19B
ENSG00000163935	SFMBT1	-0.443405	4.18039	32.7337	1.05687e-08	1.15309e-07	DOWN	Scm like with four mbt domains 1
ENSG00000109929	SC5D	-0.443394	4.22831	32.8419	9.99656e-09	1.09681e-07	DOWN	sterol-C5-desaturase
ENSG00000143013	LMO4	-0.443284	3.21695	23.8543	1.0391e-06	8.21705e-06	DOWN	LIM domain only 4
ENSG00000176700	SCAND2P	-0.443168	1.70618	9.06795	0.00260129	0.00916257	DOWN	SCAN domain containing 2 pseudogene
ENSG00000113273	ARSB	-0.443104	3.91343	42.0438	8.92495e-11	1.32122e-09	DOWN	arylsulfatase B
ENSG00000115234	SNX17	-0.443053	5.99048	51.3874	7.58244e-13	1.49989e-11	DOWN	sorting nexin 17
ENSG00000133816	MICAL2	-0.442436	5.94459	39.4377	3.38695e-10	4.63676e-09	DOWN	microtubule associated monooxygenase, calponin and LIM domain containing 2
ENSG00000241973	PI4KA	-0.442263	6.55476	49.1306	2.3947e-12	4.39317e-11	DOWN	phosphatidylinositol 4-kinase alpha
ENSG00000073169	SELENOO	-0.441579	2.78791	16.104	5.99563e-05	0.000322056	DOWN	selenoprotein O
ENSG00000164465	DCBLD1	-0.441498	4.20458	38.1403	6.58374e-10	8.62394e-09	DOWN	discoidin, CUB and LCCL domain containing 1
ENSG00000100029	PES1	-0.441493	6.16196	83.2079	7.38636e-20	2.8641e-18	DOWN	pescadillo ribosomal biogenesis factor 1
ENSG00000197061	HIST1H4C	-0.44147	7.346	33.8532	5.94328e-09	6.77693e-08	DOWN	histone cluster 1 H4 family member c
ENSG00000107984	DKK1	-0.441358	5.21032	44.2225	2.93093e-11	4.63549e-10	DOWN	dickkopf WNT signaling pathway inhibitor 1
ENSG00000104147	OIP5	-0.441288	3.24333	23.3322	1.36297e-06	1.05222e-05	DOWN	Opa interacting protein 5
ENSG00000102359	SRPX2	-0.441115	3.22664	26.4757	2.66879e-07	2.35769e-06	DOWN	sushi repeat containing protein X-linked 2
ENSG00000100104	SRRD	-0.440762	4.19321	37.4632	9.31544e-10	1.20176e-08	DOWN	SRR1 domain containing
ENSG00000169855	ROBO1	-0.440299	5.63695	51.4257	7.43589e-13	1.47733e-11	DOWN	roundabout guidance receptor 1
ENSG00000238917	SNORD10	-0.44024	3.25701	21.0182	4.54939e-06	3.12977e-05	DOWN	small nucleolar RNA, C/D box 10
ENSG00000178498	DTX3	-0.44018	3.64399	33.9717	5.59204e-09	6.40317e-08	DOWN	deltex E3 ubiquitin ligase 3
ENSG00000180777	ANKRD30B	-0.440033	2.75149	13.4488	0.000245167	0.00114091	DOWN	ankyrin repeat domain 30B
ENSG00000134809	TIMM10	-0.439905	2.95971	17.096	3.5537e-05	0.00020227	DOWN	translocase of inner mitochondrial membrane 10
ENSG00000148344	PTGES	-0.439872	4.2157	38.622	5.1437e-10	6.8965e-09	DOWN	prostaglandin E synthase
ENSG00000183172	SMDT1	-0.439032	2.52612	15.3217	9.06707e-05	0.000468597	DOWN	single-pass membrane protein with aspartate rich tail 1
ENSG00000150054	MPP7	-0.438281	3.09444	24.5518	7.23401e-07	5.90533e-06	DOWN	membrane palmitoylated protein 7
ENSG00000180318	ALX1	-0.438074	2.21553	13.3942	0.000252398	0.00117057	DOWN	ALX homeobox 1
ENSG00000213930	GALT	-0.437816	3.30308	21.1262	4.30003e-06	2.97476e-05	DOWN	galactose-1-phosphate uridylyltransferase
ENSG00000241472	PTPRG-AS1	-0.437812	2.4502	13.6753	0.000217299	0.00102308	DOWN	PTPRG antisense RNA 1
ENSG00000021355	SERPINB1	-0.43755	3.44811	24.4064	7.8011e-07	6.32663e-06	DOWN	serpin family B member 1
ENSG00000198951	NAGA	-0.437235	4.88799	50.0472	1.50094e-12	2.82592e-11	DOWN	alpha-N-acetylgalactosaminidase
ENSG00000171729	TMEM51	-0.437179	3.7877	35.0266	3.2524e-09	3.88381e-08	DOWN	transmembrane protein 51
ENSG00000183506	PI4KAP2	-0.437125	2.71244	16.4283	5.05262e-05	0.000276269	DOWN	phosphatidylinositol 4-kinase alpha pseudogene 2
ENSG00000184319	RPL23AP82	-0.436854	3.83069	34.3165	4.68386e-09	5.41321e-08	DOWN	ribosomal protein L23a pseudogene 82
ENSG00000100417	PMM1	-0.436764	4.93023	41.7371	1.0441e-10	1.52907e-09	DOWN	phosphomannomutase 1
ENSG00000100403	ZC3H7B	-0.436676	6.9037	92.5124	6.6903e-22	3.09545e-20	DOWN	zinc finger CCCH-type containing 7B
ENSG00000189171	S100A13	-0.436144	5.5226	47.9352	4.40548e-12	7.74876e-11	DOWN	S100 calcium binding protein A13
ENSG00000163661	PTX3	-0.43597	6.45646	20.8126	5.06473e-06	3.44953e-05	DOWN	pentraxin 3
ENSG00000100281	HMGXB4	-0.435794	5.42586	59.8069	1.04637e-14	2.5549e-13	DOWN	HMG-box containing 4
ENSG00000099860	GADD45B	-0.435425	3.44622	21.0517	4.47048e-06	3.0817e-05	DOWN	growth arrest and DNA damage inducible beta
ENSG00000100299	ARSA	-0.434781	2.06614	12.9914	0.000312932	0.00140871	DOWN	arylsulfatase A
ENSG00000203811	HIST2H3C	-0.434624	7.68629	6.44031	0.0111559	0.0318019	DOWN	histone cluster 2 H3 family member c
ENSG00000132199	ENOSF1	-0.43454	1.52115	7.25207	0.00708194	0.02161	DOWN	enolase superfamily member 1
ENSG00000124574	ABCC10	-0.433351	3.05562	20.1833	7.03647e-06	4.66897e-05	DOWN	ATP binding cassette subfamily C member 10
ENSG00000243989	ACY1	-0.43278	3.49476	17.0986	3.54878e-05	0.000202075	DOWN	aminoacylase 1
ENSG00000152661	GJA1	-0.432002	5.13303	51.1487	8.56255e-13	1.67917e-11	DOWN	gap junction protein alpha 1
ENSG00000182541	LIMK2	-0.431996	4.25184	35.4919	2.56109e-09	3.11831e-08	DOWN	LIM domain kinase 2
ENSG00000111647	UHRF1BP1L	-0.431324	4.59779	41.2436	1.34389e-10	1.94104e-09	DOWN	UHRF1 binding protein 1 like
ENSG00000109689	STIM2	-0.431244	4.59711	41.6719	1.07951e-10	1.57585e-09	DOWN	stromal interaction molecule 2
ENSG00000196639	HRH1	-0.430974	5.10985	36.5854	1.46125e-09	1.8416e-08	DOWN	histamine receptor H1
ENSG00000130638	ATXN10	-0.430959	6.13036	56.1654	6.66246e-14	1.46908e-12	DOWN	ataxin 10
ENSG00000178567	EPM2AIP1	-0.430628	4.61837	29.3634	6.00004e-08	5.83711e-07	DOWN	EPM2A interacting protein 1
ENSG00000010318	PHF7	-0.430418	2.82407	17.6236	2.69221e-05	0.000157979	DOWN	PHD finger protein 7
ENSG00000013441	CLK1	-0.429358	5.28614	22.8828	1.7219e-06	1.29346e-05	DOWN	CDC like kinase 1
ENSG00000138587	MNS1	-0.42928	3.57281	26.4547	2.6979e-07	2.38186e-06	DOWN	meiosis specific nuclear structural 1
ENSG00000113356	POLR3G	-0.428658	3.83047	36.7768	1.32457e-09	1.68649e-08	DOWN	RNA polymerase III subunit G
ENSG00000117461	PIK3R3	-0.428478	3.56389	29.282	6.25739e-08	6.07448e-07	DOWN	phosphoinositide-3-kinase regulatory subunit 3
ENSG00000223959	AFG3L1P	-0.428463	1.82728	6.62858	0.0100355	0.0290878	DOWN	AFG3 like matrix AAA peptidase subunit 1, pseudogene
ENSG00000026103	FAS	-0.428076	2.86609	21.4639	3.60561e-06	2.54068e-05	DOWN	Fas cell surface death receptor
ENSG00000100296	THOC5	-0.427495	5.95501	67.4492	2.1619e-16	6.31858e-15	DOWN	THO complex 5
ENSG00000185721	DRG1	-0.427409	5.89612	56.3795	5.97515e-14	1.32609e-12	DOWN	developmentally regulated GTP binding protein 1
ENSG00000049246	PER3	-0.427377	3.47999	26.2202	3.04627e-07	2.65847e-06	DOWN	period circadian regulator 3
ENSG00000100325	ASCC2	-0.42733	4.88549	40.9177	1.58779e-10	2.26219e-09	DOWN	activating signal cointegrator 1 complex subunit 2
ENSG00000090520	DNAJB11	-0.427269	5.49443	20.4264	6.19681e-06	4.1522e-05	DOWN	DnaJ heat shock protein family (Hsp40) member B11
ENSG00000275131	AC241952.1	-0.426695	2.56709	9.10061	0.00255524	0.00903176	DOWN	phosphodiesterase 4D interacting protein-like
ENSG00000161638	ITGA5	-0.426285	7.49593	60.6746	6.73329e-15	1.66793e-13	DOWN	integrin subunit alpha 5
ENSG00000134247	PTGFRN	-0.426075	3.33301	22.97	1.64548e-06	1.2427e-05	DOWN	prostaglandin F2 receptor inhibitor
ENSG00000100142	POLR2F	-0.425021	4.75333	25.5868	4.22919e-07	3.60551e-06	DOWN	RNA polymerase II subunit F
ENSG00000129474	AJUBA	-0.424783	5.04155	45.9459	1.21561e-11	2.03083e-10	DOWN	ajuba LIM protein
ENSG00000275004	ZNF280B	-0.424769	3.58369	27.3358	1.71018e-07	1.56765e-06	DOWN	zinc finger protein 280B
ENSG00000170088	TMEM192	-0.42439	3.46894	20.4462	6.13322e-06	4.11565e-05	DOWN	transmembrane protein 192
ENSG00000166250	CLMP	-0.424277	7.15729	60.6332	6.87647e-15	1.70031e-13	DOWN	CXADR like membrane protein
ENSG00000226742	HSBP1L1	-0.424276	2.39324	10.8019	0.00101399	0.00403496	DOWN	heat shock factor binding protein 1 like 1
ENSG00000056972	TRAF3IP2	-0.423557	3.90995	41.1335	1.42181e-10	2.04062e-09	DOWN	TRAF3 interacting protein 2
ENSG00000100266	PACSIN2	-0.423104	5.91748	54.8889	1.2754e-13	2.73279e-12	DOWN	protein kinase C and casein kinase substrate in neurons 2
ENSG00000100139	MICALL1	-0.422564	5.84802	59.5518	1.1912e-14	2.88787e-13	DOWN	MICAL like 1
ENSG00000008300	CELSR3	-0.422462	2.8253	12.4026	0.000428746	0.00187083	DOWN	cadherin EGF LAG seven-pass G-type receptor 3
ENSG00000093000	NUP50	-0.422396	6.99764	67.0241	2.68208e-16	7.75586e-15	DOWN	nucleoporin 50
ENSG00000100364	KIAA0930	-0.422251	4.97499	37.4322	9.46479e-10	1.21988e-08	DOWN	KIAA0930
ENSG00000170017	ALCAM	-0.422008	7.96116	45.1257	1.84784e-11	3.02412e-10	DOWN	activated leukocyte cell adhesion molecule
ENSG00000134070	IRAK2	-0.421294	4.69615	35.234	2.92382e-09	3.51295e-08	DOWN	interleukin 1 receptor associated kinase 2
ENSG00000115170	ACVR1	-0.420916	4.15436	23.3917	1.32147e-06	1.02365e-05	DOWN	activin A receptor type 1
ENSG00000119862	LGALSL	-0.420632	3.38234	19.9671	7.87844e-06	5.17731e-05	DOWN	galectin like
ENSG00000112419	PHACTR2	-0.420028	5.95957	54.3543	1.67413e-13	3.55923e-12	DOWN	phosphatase and actin regulator 2
ENSG00000131153	GINS2	-0.419558	4.71216	43.5226	4.19084e-11	6.50009e-10	DOWN	GINS complex subunit 2
ENSG00000100226	GTPBP1	-0.41934	5.40866	45.8601	1.27004e-11	2.11143e-10	DOWN	GTP binding protein 1
ENSG00000049249	TNFRSF9	-0.419011	2.64395	14.0354	0.000179397	0.000861574	DOWN	TNF receptor superfamily member 9
ENSG00000116044	NFE2L2	-0.418814	6.57253	55.4828	9.42787e-14	2.0458e-12	DOWN	nuclear factor, erythroid 2 like 2
ENSG00000124641	MED20	-0.418221	3.76619	17.4649	2.92656e-05	0.000170631	DOWN	mediator complex subunit 20
ENSG00000135622	SEMA4F	-0.418128	3.58309	29.6398	5.2025e-08	5.11223e-07	DOWN	ssemaphorin 4F
ENSG00000163083	INHBB	-0.417696	3.49213	26.5005	2.63471e-07	2.3306e-06	DOWN	inhibin subunit beta B
ENSG00000164048	ZNF589	-0.417232	2.91866	16.3487	5.26933e-05	0.000286767	DOWN	zinc finger protein 589
ENSG00000246465	AC138904.1	-0.417175	1.02779	5.82988	0.0157562	0.042653	DOWN	novel transcript LOC100506705
ENSG00000116793	PHTF1	-0.416921	4.07214	28.3144	1.03125e-07	9.7006e-07	DOWN	putative homeodomain transcription factor 1
ENSG00000100401	RANGAP1	-0.41686	6.76983	66.6773	3.198e-16	9.18936e-15	DOWN	Ran GTPase activating protein 1
ENSG00000143630	HCN3	-0.416811	2.53416	12.3871	0.000432314	0.00188519	DOWN	hyperpolarization activated cyclic nucleotide gated potassium channel 3
ENSG00000153071	DAB2	-0.414924	5.77577	49.7725	1.72649e-12	3.21047e-11	DOWN	DAB2, clathrin adaptor protein
ENSG00000100138	SNU13	-0.414863	6.46512	61.4658	4.5051e-15	1.1366e-13	DOWN	small nuclear ribonucleoprotein 13
ENSG00000100023	PPIL2	-0.414755	5.50363	43.7025	3.82288e-11	5.96326e-10	DOWN	peptidylprolyl isomerase like 2
ENSG00000119986	AVPI1	-0.414586	3.93324	14.7171	0.000124912	0.000624055	DOWN	arginine vasopressin induced 1
ENSG00000104205	SGK3	-0.413885	2.47551	7.70199	0.005516	0.0174358	DOWN	serum/glucocorticoid regulated kinase family member 3
ENSG00000128268	MGAT3	-0.413326	2.56839	15.101	0.000101909	0.000518626	DOWN	mannosyl (beta-1,4-)-glycoprotein beta-1,4-N-acetylglucosaminyltransferase
ENSG00000166710	B2M	-0.412862	8.68447	22.1218	2.55887e-06	1.84892e-05	DOWN	beta-2-microglobulin
ENSG00000164967	RPP25L	-0.412813	3.54928	19.414	1.05231e-05	6.78136e-05	DOWN	ribonuclease P/MRP subunit p25 like
ENSG00000200087	SNORA73B	-0.412766	8.08694	10.901	0.000961099	0.00385099	DOWN	small nucleolar RNA, H/ACA box 73B
ENSG00000183876	ARSI	-0.412543	1.67751	7.19562	0.00730816	0.0221911	DOWN	arylsulfatase family member I
ENSG00000162733	DDR2	-0.41228	7.75593	41.7026	1.06265e-10	1.55291e-09	DOWN	discoidin domain receptor tyrosine kinase 2
ENSG00000134684	YARS	-0.411587	5.86087	40.631	1.8387e-10	2.58726e-09	DOWN	tyrosyl-tRNA synthetase
ENSG00000136867	SLC31A2	-0.410316	2.08916	9.75977	0.00178372	0.00659783	DOWN	solute carrier family 31 member 2
ENSG00000131174	COX7B	-0.410164	5.17509	13.1152	0.000292908	0.00133175	DOWN	cytochrome c oxidase subunit 7B
ENSG00000100342	APOL1	-0.410125	1.04337	5.56528	0.0183201	0.0484596	DOWN	apolipoprotein L1
ENSG00000156239	N6AMT1	-0.409908	1.95308	8.32087	0.00391921	0.0129933	DOWN	N-6 adenine-specific DNA methyltransferase 1
ENSG00000188242	PP7080	-0.40977	2.94528	17.7283	2.54813e-05	0.000150235	DOWN	uncharacterized LOC25845
ENSG00000267458	AC092069.1	-0.40976	1.08816	5.59889	0.0179719	0.0477049	DOWN	novel transcript, antisense to CALR
ENSG00000064763	FAR2	-0.409537	4.06335	29.735	4.95328e-08	4.87787e-07	DOWN	fatty acyl-CoA reductase 2
ENSG00000153132	CLGN	-0.40938	2.6957	16.4277	5.05417e-05	0.000276269	DOWN	calmegin
ENSG00000213189	BTF3L4P2	-0.409325	2.2558	7.77662	0.00529267	0.0168312	DOWN	basic transcription factor 3 like 4 pseudogene 2
ENSG00000122335	SERAC1	-0.408881	3.1233	18.3538	1.83449e-05	0.000111781	DOWN	serine active site containing 1
ENSG00000274266	SNORA73A	-0.408421	9.4	11.7585	0.000605667	0.00254753	DOWN	small nucleolar RNA, H/ACA box 73A
ENSG00000223509	AC135983.2	-0.408281	2.17728	10.7101	0.00106552	0.00420568	DOWN	WAS protein homolog associated with actin, golgi membranes and microtubules (WHAMM) pseudogene
ENSG00000248593	DSTNP2	-0.407986	1.99456	8.8299	0.00296335	0.0102423	DOWN	destrin, actin depolymerizing factor pseudogene 2
ENSG00000232388	SMIM26	-0.407117	3.88472	16.7191	4.33426e-05	0.000241069	DOWN	small integral membrane protein 26
ENSG00000279738	AL022311.1	-0.406858	2.32392	9.24497	0.00236144	0.00842868	DOWN	novel transcript, sense overlapping to EIF3L
ENSG00000154144	TBRG1	-0.406247	3.60404	25.8729	3.6466e-07	3.14617e-06	DOWN	transforming growth factor beta regulator 1
ENSG00000239002	SCARNA10	-0.40596	7.08093	18.6457	1.57401e-05	9.73877e-05	DOWN	small Cajal body-specific RNA 10
ENSG00000204634	TBC1D8	-0.405863	3.36938	23.4857	1.25844e-06	9.78161e-06	DOWN	TBC1 domain family member 8
ENSG00000138867	GUCD1	-0.405848	6.94851	50.3679	1.27464e-12	2.43663e-11	DOWN	guanylyl cyclase domain containing 1
ENSG00000160256	FAM207A	-0.405179	2.41451	9.41529	0.00215183	0.00775557	DOWN	family with sequence similarity 207 member A
ENSG00000135469	COQ10A	-0.405162	2.239	10.8697	0.000977481	0.00391136	DOWN	coenzyme Q10A
ENSG00000085276	MECOM	-0.404969	3.29686	15.4213	8.60118e-05	0.000446718	DOWN	MDS1 and EVI1 complex locus
ENSG00000184307	ZDHHC23	-0.403875	3.24198	21.5782	3.39689e-06	2.40104e-05	DOWN	zinc finger DHHC-type containing 23
ENSG00000173163	COMMD1	-0.403711	3.90986	18.2617	1.92541e-05	0.0001168	DOWN	copper metabolism domain containing 1
ENSG00000100065	CARD10	-0.403236	4.77376	31.3212	2.18678e-08	2.27495e-07	DOWN	caspase recruitment domain family member 10
ENSG00000099953	MMP11	-0.402942	2.22118	9.23347	0.00237631	0.00847512	DOWN	matrix metallopeptidase 11
ENSG00000019549	SNAI2	-0.402694	3.78169	22.6231	1.97098e-06	1.45889e-05	DOWN	snail family transcriptional repressor 2
ENSG00000173511	VEGFB	-0.40253	4.04671	27.5321	1.54511e-07	1.42494e-06	DOWN	vascular endothelial growth factor B
ENSG00000181523	SGSH	-0.402465	3.73903	22.1682	2.49773e-06	1.80857e-05	DOWN	N-sulfoglucosamine sulfohydrolase
ENSG00000253250	C8orf88	-0.401041	2.85065	13.6179	0.000224038	0.00105191	DOWN	chromosome 8 open reading frame 88
ENSG00000161618	ALDH16A1	-0.400997	3.94221	20.2183	6.90878e-06	4.59317e-05	DOWN	aldehyde dehydrogenase 16 family member A1
ENSG00000040531	CTNS	-0.399989	4.40005	35.3858	2.70457e-09	3.27549e-08	DOWN	cystinosin, lysosomal cystine transporter
ENSG00000144674	GOLGA4	-0.399831	6.94588	29.2227	6.45185e-08	6.24548e-07	DOWN	golgin A4
ENSG00000160886	LY6K	-0.399643	2.17835	9.67815	0.00186472	0.00685288	DOWN	lymphocyte antigen 6 family member K
ENSG00000144792	ZNF660	-0.399614	1.9842	9.59493	0.00195116	0.00711687	DOWN	zinc finger protein 660
ENSG00000099377	HSD3B7	-0.399589	2.97469	13.7151	0.000212742	0.00100371	DOWN	hydroxy-delta-5-steroid dehydrogenase, 3 beta- and steroid delta-isomerase 7
ENSG00000104763	ASAH1	-0.399103	5.07462	33.923	5.7336e-09	6.55976e-08	DOWN	N-acylsphingosine amidohydrolase 1
ENSG00000151014	NOCT	-0.399025	3.79179	30.9893	2.59453e-08	2.66863e-07	DOWN	nocturnin
ENSG00000261052	SULT1A3	-0.399006	4.49491	19.1595	1.20238e-05	7.63313e-05	DOWN	sulfotransferase family 1A member 3
ENSG00000163832	ELP6	-0.398113	4.3112	34.8613	3.54055e-09	4.19124e-08	DOWN	elongator acetyltransferase complex subunit 6
ENSG00000115756	HPCAL1	-0.398107	6.0529	41.34	1.27926e-10	1.85358e-09	DOWN	hippocalcin like 1
ENSG00000169136	ATF5	-0.397853	3.06394	15.0754	0.000103298	0.000525304	DOWN	activating transcription factor 5
ENSG00000144645	OSBPL10	-0.397661	4.61943	33.5127	7.08006e-09	7.91447e-08	DOWN	oxysterol binding protein like 10
ENSG00000170500	LONRF2	-0.39714	1.54826	7.47229	0.00626556	0.0194759	DOWN	LON peptidase N-terminal domain and ring finger 2
ENSG00000165948	IFI27L1	-0.396888	2.65962	6.97389	0.00827076	0.0245889	DOWN	interferon alpha inducible protein 27 like 1
ENSG00000100379	KCTD17	-0.396374	3.9472	30.3585	3.59132e-08	3.61755e-07	DOWN	potassium channel tetramerization domain containing 17
ENSG00000100280	AP1B1	-0.395807	6.34353	56.8611	4.67702e-14	1.04994e-12	DOWN	adaptor related protein complex 1 subunit beta 1
ENSG00000180914	OXTR	-0.395444	2.72612	15.3856	8.76559e-05	0.00045422	DOWN	oxytocin receptor
ENSG00000141449	GREB1L	-0.395367	1.81908	8.76516	0.0030704	0.0105721	DOWN	GREB1 like retinoic acid receptor coactivator
ENSG00000251192	ZNF674	-0.395161	1.5667	6.46023	0.0110316	0.0315131	DOWN	zinc finger protein 674
ENSG00000143384	MCL1	-0.394978	8.13623	32.7027	1.07386e-08	1.16883e-07	DOWN	MCL1, BCL2 family apoptosis regulator
ENSG00000143429	LSP1P4	-0.394561	3.84389	15.6221	7.73454e-05	0.000405566	DOWN	LSP1 pseudogene 4
ENSG00000200795	RNU4-1	-0.394315	5.37825	6.16036	0.0130645	0.0363616	DOWN	RNA, U4 small nuclear 1
ENSG00000124508	BTN2A2	-0.393935	4.42967	30.8252	2.8234e-08	2.88664e-07	DOWN	butyrophilin subfamily 2 member A2
ENSG00000171451	DSEL	-0.393749	2.90521	16.1541	5.83928e-05	0.000314152	DOWN	dermatan sulfate epimerase like
ENSG00000198832	SELENOM	-0.392913	4.12866	11.5757	0.000668209	0.00278145	DOWN	selenoprotein M
ENSG00000149260	CAPN5	-0.391227	4.20965	23.7288	1.10909e-06	8.71502e-06	DOWN	calpain 5
ENSG00000100075	SLC25A1	-0.391088	5.91087	49.6923	1.79849e-12	3.33528e-11	DOWN	solute carrier family 25 member 1
ENSG00000198814	GK	-0.391032	2.49908	10.4198	0.00124669	0.00481225	DOWN	glycerol kinase
ENSG00000131375	CAPN7	-0.390883	4.72324	35.0659	3.18734e-09	3.80946e-08	DOWN	calpain 7
ENSG00000014641	MDH1	-0.390789	6.19495	37.7679	7.9681e-10	1.03283e-08	DOWN	malate dehydrogenase 1
ENSG00000101844	ATG4A	-0.390661	1.915	7.20492	0.00727038	0.0220862	DOWN	autophagy related 4A cysteine peptidase
ENSG00000149809	TM7SF2	-0.390302	4.38848	30.6084	3.15724e-08	3.2097e-07	DOWN	transmembrane 7 superfamily member 2
ENSG00000198911	SREBF2	-0.390249	6.77028	59.3193	1.34058e-14	3.21575e-13	DOWN	sterol regulatory element binding transcription factor 2
ENSG00000141655	TNFRSF11A	-0.390171	2.81671	12.9965	0.000312068	0.00140621	DOWN	TNF receptor superfamily member 11a
ENSG00000262664	OVCA2	-0.389631	3.61552	8.09237	0.0044452	0.0144872	DOWN	OVCA2, serine hydrolase domain containing
ENSG00000186166	CCDC84	-0.38953	2.05943	9.2453	0.00236101	0.00842868	DOWN	coiled-coil domain containing 84
ENSG00000250510	GPR162	-0.389479	3.99711	25.0373	5.62316e-07	4.69135e-06	DOWN	G protein-coupled receptor 162
ENSG00000168273	SMIM4	-0.388866	2.08965	8.58939	0.00338128	0.0114632	DOWN	small integral membrane protein 4
ENSG00000140400	MAN2C1	-0.388564	3.90595	30.9929	2.58974e-08	2.66572e-07	DOWN	mannosidase alpha class 2C member 1
ENSG00000087086	FTL	-0.387785	11.2033	5.73095	0.0166685	0.0447939	DOWN	ferritin light chain
ENSG00000186716	BCR	-0.387776	5.92215	54.579	1.49326e-13	3.1846e-12	DOWN	BCR, RhoGEF and GTPase activating protein
ENSG00000184058	TBX1	-0.387722	2.27951	9.66056	0.00188266	0.00690764	DOWN	T-box 1
ENSG00000100418	DESI1	-0.387552	4.87987	33.7992	6.11025e-09	6.93256e-08	DOWN	desumoylating isopeptidase 1
ENSG00000049860	HEXB	-0.38735	6.94777	60.475	7.45206e-15	1.83546e-13	DOWN	hexosaminidase subunit beta
ENSG00000158445	KCNB1	-0.387336	2.09766	7.17832	0.00737897	0.0223763	DOWN	potassium voltage-gated channel subfamily B member 1
ENSG00000100154	TTC28	-0.387292	5.4787	21.074	4.41895e-06	3.04925e-05	DOWN	tetratricopeptide repeat domain 28
ENSG00000132429	POPDC3	-0.387116	2.39135	10.8178	0.0010053	0.00400668	DOWN	popeye domain containing 3
ENSG00000119673	ACOT2	-0.386723	3.94371	23.3288	1.3654e-06	1.05349e-05	DOWN	acyl-CoA thioesterase 2
ENSG00000090013	BLVRB	-0.386485	5.00386	34.4166	4.44907e-09	5.15496e-08	DOWN	biliverdin reductase B
ENSG00000175701	MTLN	-0.386265	2.12278	8.92158	0.00281821	0.0098002	DOWN	mitoregulin
ENSG00000100124	ANKRD54	-0.385741	4.18094	23.3103	1.37857e-06	1.06007e-05	DOWN	ankyrin repeat domain 54
ENSG00000184557	SOCS3	-0.3857	4.91469	15.2084	9.62732e-05	0.000494141	DOWN	suppressor of cytokine signaling 3
ENSG00000188352	FOCAD	-0.385069	4.27209	25.9789	3.45165e-07	2.99311e-06	DOWN	focadhesin
ENSG00000175711	B3GNTL1	-0.38445	2.12585	8.89263	0.00286323	0.00993398	DOWN	UDP-GlcNAc:betaGal beta-1,3-N-acetylglucosaminyltransferase like 1
ENSG00000213949	ITGA1	-0.38386	5.05059	33.9105	5.77062e-09	6.59658e-08	DOWN	integrin subunit alpha 1
ENSG00000172216	CEBPB	-0.38367	4.95626	32.1743	1.40945e-08	1.50293e-07	DOWN	CCAAT enhancer binding protein beta
ENSG00000011198	ABHD5	-0.383424	2.90385	12.0165	0.00052731	0.00225266	DOWN	abhydrolase domain containing 5
ENSG00000102098	SCML2	-0.383261	2.08653	8.76332	0.00307348	0.0105774	DOWN	Scm polycomb group protein like 2
ENSG00000119686	FLVCR2	-0.383043	2.14093	7.48711	0.00621423	0.0193339	DOWN	feline leukemia virus subgroup C cellular receptor family member 2
ENSG00000154265	ABCA5	-0.382836	3.40516	13.6879	0.000215844	0.00101693	DOWN	ATP binding cassette subfamily A member 5
ENSG00000057704	TMCC3	-0.382062	3.38206	15.678	7.50921e-05	0.000394812	DOWN	transmembrane and coiled-coil domain family 3
ENSG00000072041	SLC6A15	-0.381863	4.39902	29.0926	6.89989e-08	6.65089e-07	DOWN	solute carrier family 6 member 15
ENSG00000093010	COMT	-0.381345	3.80834	24.1415	8.95102e-07	7.16554e-06	DOWN	catechol-O-methyltransferase
ENSG00000162066	AMDHD2	-0.381183	3.57051	16.9837	3.77015e-05	0.000213256	DOWN	amidohydrolase domain containing 2
ENSG00000132541	RIDA	-0.381016	2.30503	9.80834	0.00173722	0.00644506	DOWN	reactive intermediate imine deaminase A homolog
ENSG00000179085	DPM3	-0.380984	2.24328	7.84881	0.00508542	0.0162593	DOWN	dolichyl-phosphate mannosyltransferase subunit 3
ENSG00000165801	ARHGEF40	-0.380973	5.95901	45.044	1.92657e-11	3.14167e-10	DOWN	Rho guanine nucleotide exchange factor 40
ENSG00000111670	GNPTAB	-0.380861	5.52741	34.7897	3.67314e-09	4.31823e-08	DOWN	N-acetylglucosamine-1-phosphate transferase subunits alpha and beta
ENSG00000215158	AC138409.2	-0.380568	2.74307	11.9369	0.000550331	0.00233913	DOWN	Putative beta-glucuronidase-like protein FLJ75287 pseudogene
ENSG00000276550	HERC2P2	-0.380371	4.27664	17.9364	2.28416e-05	0.000136261	DOWN	hect domain and RLD 2 pseudogene 2
ENSG00000075218	GTSE1	-0.379837	6.04586	55.5542	9.09162e-14	1.97598e-12	DOWN	G2 and S-phase expressed 1
ENSG00000102390	PBDC1	-0.379505	2.54133	11.4182	0.000727279	0.00299368	DOWN	polysaccharide biosynthesis domain containing 1
ENSG00000137575	SDCBP	-0.379425	7.22229	53.7093	2.32466e-13	4.85157e-12	DOWN	syndecan binding protein
ENSG00000007392	LUC7L	-0.379194	4.92912	31.5458	1.94794e-08	2.04676e-07	DOWN	LUC7 like
ENSG00000235552	RPL6P27	-0.378977	1.45114	6.72059	0.0095306	0.0277777	DOWN	ribosomal protein L6 pseudogene 27
ENSG00000109323	MANBA	-0.378725	3.95082	22.8551	1.74687e-06	1.3079e-05	DOWN	mannosidase beta
ENSG00000240972	MIF	-0.378604	6.9903	14.4703	0.000142384	0.000702347	DOWN	macrophage migration inhibitory factor
ENSG00000178057	NDUFAF3	-0.378364	3.64832	15.0319	0.00010571	0.00053637	DOWN	NADH:ubiquinone oxidoreductase complex assembly factor 3
ENSG00000139266	MARCH9	-0.377651	2.33881	10.4061	0.00125598	0.00484429	DOWN	membrane associated ring-CH-type finger 9
ENSG00000117318	ID3	-0.377267	5.54653	16.0617	6.13119e-05	0.000328432	DOWN	inhibitor of DNA binding 3, HLH protein
ENSG00000279159	AC003681.1	-0.37703	2.49283	8.52423	0.00350448	0.0118135	DOWN	novel transcript, antisense to MTMR3
ENSG00000178449	COX14	-0.376627	3.09777	11.5313	0.000684345	0.00284082	DOWN	cytochrome c oxidase assembly factor COX14
ENSG00000111348	ARHGDIB	-0.376526	7.13633	35.7546	2.23805e-09	2.73965e-08	DOWN	Rho GDP dissociation inhibitor beta
ENSG00000100324	TAB1	-0.376481	4.66848	29.5545	5.4365e-08	5.32683e-07	DOWN	TGF-beta activated kinase 1 (MAP3K7) binding protein 1
ENSG00000091262	ABCC6	-0.375361	2.32952	8.70667	0.00317048	0.0108456	DOWN	ATP binding cassette subfamily C member 6
ENSG00000142227	EMP3	-0.375357	5.90932	37.8755	7.54069e-10	9.79285e-09	DOWN	epithelial membrane protein 3
ENSG00000181061	HIGD1A	-0.375195	4.83628	21.8791	2.90379e-06	2.07073e-05	DOWN	HIG1 hypoxia inducible domain family member 1A
ENSG00000230989	HSBP1	-0.375119	5.54328	28.7575	8.20305e-08	7.82414e-07	DOWN	heat shock factor binding protein 1
ENSG00000065802	ASB1	-0.374435	5.23947	33.7923	6.13198e-09	6.95144e-08	DOWN	ankyrin repeat and SOCS box containing 1
ENSG00000152078	TMEM56	-0.374252	3.44761	14.8187	0.000118357	0.000594792	DOWN	transmembrane protein 56
ENSG00000163703	CRELD1	-0.37417	3.22	18.4519	1.74245e-05	0.000106889	DOWN	cysteine rich with EGF like domains 1
ENSG00000125968	ID1	-0.374141	4.10012	18.4261	1.76621e-05	0.000108178	DOWN	inhibitor of DNA binding 1, HLH protein
ENSG00000171848	RRM2	-0.373652	8.03596	35.3143	2.80566e-09	3.37694e-08	DOWN	ribonucleotide reductase regulatory subunit M2
ENSG00000167034	NKX3-1	-0.373633	4.11061	23.2469	1.42477e-06	1.0919e-05	DOWN	NK3 homeobox 1
ENSG00000216775	AL109918.1	-0.373497	3.26571	19.8592	8.33621e-06	5.47024e-05	DOWN	uncharacterized LOC730101
ENSG00000112902	SEMA5A	-0.373467	1.45631	6.07168	0.0137367	0.0379231	DOWN	semaphorin 5A
ENSG00000133687	TMTC1	-0.373294	5.64587	37.2681	1.02955e-09	1.32195e-08	DOWN	transmembrane and tetratricopeptide repeat containing 1
ENSG00000064225	ST3GAL6	-0.372977	2.34385	9.77317	0.00177077	0.00655704	DOWN	ST3 beta-galactoside alpha-2,3-sialyltransferase 6
ENSG00000167565	SERTAD3	-0.372681	4.08903	25.0933	5.46229e-07	4.57111e-06	DOWN	SERTA domain containing 3
ENSG00000116704	SLC35D1	-0.372352	3.91303	21.9473	2.80245e-06	2.00896e-05	DOWN	solute carrier family 35 member D1
ENSG00000175066	GK5	-0.371833	3.992	18.157	2.0342e-05	0.00012269	DOWN	glycerol kinase 5
ENSG00000100034	PPM1F	-0.371752	5.49714	29.0549	7.03565e-08	6.76967e-07	DOWN	protein phosphatase, Mg2+/Mn2+ dependent 1F
ENSG00000188878	FBF1	-0.371739	3.58092	21.9499	2.79861e-06	2.00727e-05	DOWN	Fas binding factor 1
ENSG00000171877	FRMD5	-0.371641	3.42764	20.6292	5.57407e-06	3.77945e-05	DOWN	FERM domain containing 5
ENSG00000207165	SNORA70	-0.371429	2.16647	9.85803	0.00169092	0.0063024	DOWN	small nucleolar RNA, H/ACA box 70
ENSG00000182195	LDOC1	-0.371314	2.34746	8.94675	0.00277964	0.00968826	DOWN	LDOC1, regulator of NFKB signaling
ENSG00000140995	DEF8	-0.371295	4.05173	16.3504	5.2645e-05	0.000286618	DOWN	differentially expressed in FDCP 8 homolog
ENSG00000234745	HLA-B	-0.371015	7.38282	47.2015	6.40514e-12	1.10944e-10	DOWN	major histocompatibility complex, class I, B
ENSG00000153786	ZDHHC7	-0.370505	5.09534	41.6588	1.08675e-10	1.58472e-09	DOWN	zinc finger DHHC-type containing 7
ENSG00000070413	DGCR2	-0.370491	5.76975	34.9814	3.32863e-09	3.9679e-08	DOWN	DiGeorge syndrome critical region gene 2
ENSG00000163659	TIPARP	-0.370427	5.10822	38.3562	5.8942e-10	7.83349e-09	DOWN	TCDD inducible poly(ADP-ribose) polymerase
ENSG00000099901	RANBP1	-0.370164	7.08827	48.542	3.23286e-12	5.79832e-11	DOWN	RAN binding protein 1
ENSG00000100246	DNAL4	-0.370156	2.81611	8.71097	0.00316302	0.0108308	DOWN	dynein axonemal light chain 4
ENSG00000100335	MIEF1	-0.369981	5.04617	38.1776	6.45909e-10	8.47694e-09	DOWN	mitochondrial elongation factor 1
ENSG00000100227	POLDIP3	-0.369765	6.53737	48.7131	2.96282e-12	5.34914e-11	DOWN	DNA polymerase delta interacting protein 3
ENSG00000075914	EXOSC7	-0.369285	3.83079	23.923	1.00264e-06	7.96107e-06	DOWN	exosome component 7
ENSG00000177426	TGIF1	-0.369207	4.39345	30.1749	3.9479e-08	3.94472e-07	DOWN	TGFB induced factor homeobox 1
ENSG00000163171	CDC42EP3	-0.368949	7.31753	51.9737	5.62493e-13	1.1307e-11	DOWN	CDC42 effector protein 3
ENSG00000065357	DGKA	-0.368771	4.0197	24.6245	6.96594e-07	5.69672e-06	DOWN	diacylglycerol kinase alpha
ENSG00000274267	HIST1H3B	-0.368667	7.73087	24.5255	7.33345e-07	5.97935e-06	DOWN	histone cluster 1 H3 family member b
ENSG00000169715	MT1E	-0.368573	6.11013	13.1398	0.00028909	0.00131702	DOWN	metallothionein 1E
ENSG00000270882	HIST2H4A	-0.368524	8.89726	11.7719	0.000601313	0.00253156	DOWN	histone cluster 2 H4 family member a
ENSG00000117305	HMGCL	-0.368278	3.78403	24.0331	9.46941e-07	7.55836e-06	DOWN	3-hydroxy-3-methylglutaryl-CoA lyase
ENSG00000267059	AC005943.1	-0.368029	3.2562	6.14324	0.0131915	0.0366479	DOWN	novel transcript, readthrough between UQCR11 and MBD3
ENSG00000203666	EFCAB2	-0.368013	3.27005	18.0649	2.13497e-05	0.000128201	DOWN	EF-hand calcium binding domain 2
ENSG00000114395	CYB561D2	-0.367707	2.49515	8.93556	0.00279672	0.00973537	DOWN	cytochrome b561 family member D2
ENSG00000119328	FAM206A	-0.367659	3.61226	16.0289	6.23816e-05	0.000333508	DOWN	family with sequence similarity 206 member A
ENSG00000119865	CNRIP1	-0.367631	4.08461	22.8257	1.7738e-06	1.32443e-05	DOWN	cannabinoid receptor interacting protein 1
ENSG00000116213	WRAP73	-0.367365	3.54938	19.8174	8.5204e-06	5.57769e-05	DOWN	WD repeat containing, antisense to TP73
ENSG00000127483	HP1BP3	-0.367335	8.85381	19.8507	8.37317e-06	5.49185e-05	DOWN	heterochromatin protein 1 binding protein 3
ENSG00000069998	HDHD5	-0.36701	4.78479	24.8271	6.27093e-07	5.18739e-06	DOWN	haloacid dehalogenase like hydrolase domain containing 5
ENSG00000203705	TATDN3	-0.366938	2.81487	13.5212	0.000235884	0.0011026	DOWN	TatD DNase domain containing 3
ENSG00000157036	EXOG	-0.366685	2.44467	10.8675	0.000978642	0.00391485	DOWN	exo/endonuclease G
ENSG00000100129	EIF3L	-0.366676	8.32531	22.8391	1.76143e-06	1.31735e-05	DOWN	eukaryotic translation initiation factor 3 subunit L
ENSG00000159164	SV2A	-0.366673	5.67954	43.9059	3.44554e-11	5.41799e-10	DOWN	synaptic vesicle glycoprotein 2A
ENSG00000188112	C6orf132	-0.366571	2.52742	9.35334	0.0022258	0.00799051	DOWN	chromosome 6 open reading frame 132
ENSG00000155542	SETD9	-0.366427	2.69536	11.5397	0.000681268	0.00282891	DOWN	SET domain containing 9
ENSG00000077713	SLC25A43	-0.366183	3.26307	13.1822	0.000282627	0.00129102	DOWN	solute carrier family 25 member 43
ENSG00000158691	ZSCAN12	-0.366176	3.2738	16.4916	4.88662e-05	0.000268509	DOWN	zinc finger and SCAN domain containing 12
ENSG00000188042	ARL4C	-0.366023	4.25506	27.803	1.34317e-07	1.2514e-06	DOWN	ADP ribosylation factor like GTPase 4C
ENSG00000160888	IER2	-0.365903	5.13088	17.9021	2.32561e-05	0.000138311	DOWN	immediate early response 2
ENSG00000134363	FST	-0.365217	2.98653	15.4973	8.26216e-05	0.000429929	DOWN	follistatin
ENSG00000181218	HIST3H2A	-0.364911	2.78488	10.7544	0.0010403	0.00412165	DOWN	histone cluster 3 H2A
ENSG00000221978	CCNL2	-0.364416	4.4022	16.2039	5.68774e-05	0.000306967	DOWN	cyclin L2
ENSG00000163389	POGLUT1	-0.364395	4.19281	27.1954	1.839e-07	1.67337e-06	DOWN	protein O-glucosyltransferase 1
ENSG00000204267	TAP2	-0.364386	4.96259	34.4073	4.47037e-09	5.17524e-08	DOWN	transporter 2, ATP binding cassette subfamily B member
ENSG00000154277	UCHL1	-0.364361	8.10524	17.2561	3.26651e-05	0.000188041	DOWN	ubiquitin C-terminal hydrolase L1
ENSG00000214063	TSPAN4	-0.363674	3.90192	22.2438	2.40129e-06	1.74336e-05	DOWN	tetraspanin 4
ENSG00000075826	SEC31B	-0.363329	1.47263	5.73334	0.0166457	0.0447416	DOWN	SEC31 homolog B, COPII coat complex component
ENSG00000151718	WWC2	-0.363304	6.26307	40.3982	2.07137e-10	2.89377e-09	DOWN	WW and C2 domain containing 2
ENSG00000204237	OXLD1	-0.363143	2.05726	7.9881	0.00470858	0.0152148	DOWN	oxidoreductase like domain containing 1
ENSG00000113811	SELENOK	-0.362707	3.37973	19.1895	1.18365e-05	7.52126e-05	DOWN	selenoprotein K
ENSG00000100304	TTLL12	-0.362628	5.27064	21.967	2.77374e-06	1.99257e-05	DOWN	tubulin tyrosine ligase like 12
ENSG00000257949	TEN1	-0.361765	2.81636	11.7929	0.000594579	0.00250708	DOWN	TEN1, CST complex subunit
ENSG00000242259	C22orf39	-0.361438	4.80211	17.2898	3.20905e-05	0.000185359	DOWN	chromosome 22 open reading frame 39
ENSG00000175573	C11orf68	-0.361316	4.03686	12.9019	0.000328255	0.00147371	DOWN	chromosome 11 open reading frame 68
ENSG00000100221	JOSD1	-0.360955	6.15576	56.2309	6.44397e-14	1.42551e-12	DOWN	Josephin domain containing 1
ENSG00000155158	TTC39B	-0.360938	2.27273	7.36959	0.00663362	0.0203924	DOWN	tetratricopeptide repeat domain 39B
ENSG00000108474	PIGL	-0.360824	2.75707	13.4628	0.00024334	0.00113356	DOWN	phosphatidylinositol glycan anchor biosynthesis class L
ENSG00000160783	PMF1	-0.360772	5.94504	23.7305	1.10812e-06	8.71244e-06	DOWN	polyamine modulated factor 1
ENSG00000116954	RRAGC	-0.360259	3.92137	23.4647	1.27228e-06	9.87794e-06	DOWN	Ras related GTP binding C
ENSG00000105327	BBC3	-0.36021	2.02083	6.98059	0.00823985	0.024513	DOWN	BCL2 binding component 3
ENSG00000171204	TMEM126B	-0.360156	3.3758	19.3483	1.08916e-05	6.99904e-05	DOWN	transmembrane protein 126B
ENSG00000243477	NAA80	-0.360044	2.56007	9.37189	0.00220338	0.00792462	DOWN	N(alpha)-acetyltransferase 80, NatH catalytic subunit
ENSG00000167523	SPATA33	-0.359311	2.39597	9.25246	0.00235179	0.00840525	DOWN	spermatogenesis associated 33
ENSG00000164172	MOCS2	-0.359248	5.1135	32.3165	1.30996e-08	1.40453e-07	DOWN	molybdenum cofactor synthesis 2
ENSG00000124380	SNRNP27	-0.358787	4.31872	23.1676	1.4848e-06	1.13535e-05	DOWN	small nuclear ribonucleoprotein U4/U6.U5 subunit 27
ENSG00000156976	EIF4A2	-0.358771	8.55823	22.286	2.34907e-06	1.71e-05	DOWN	eukaryotic translation initiation factor 4A2
ENSG00000111859	NEDD9	-0.358691	2.79653	9.17647	0.00245147	0.00871811	DOWN	neural precursor cell expressed, developmentally down-regulated 9
ENSG00000130052	STARD8	-0.358673	2.0852	8.97534	0.00273647	0.00955979	DOWN	StAR related lipid transfer domain containing 8
ENSG00000145979	TBC1D7	-0.358167	3.14767	12.7031	0.000365042	0.00162031	DOWN	TBC1 domain family member 7
ENSG00000141002	TCF25	-0.358056	4.92774	35.5075	2.54066e-09	3.09621e-08	DOWN	transcription factor 25
ENSG00000014914	MTMR11	-0.357751	3.30554	15.37	8.83823e-05	0.00045781	DOWN	myotubularin related protein 11
ENSG00000183765	CHEK2	-0.357679	4.84435	31.0739	2.48388e-08	2.56642e-07	DOWN	checkpoint kinase 2
ENSG00000131791	PRKAB2	-0.357106	3.79276	21.1525	4.24154e-06	2.94021e-05	DOWN	protein kinase AMP-activated non-catalytic subunit beta 2
ENSG00000047579	DTNBP1	-0.356692	3.32919	16.1323	5.9069e-05	0.00031754	DOWN	dystrobrevin binding protein 1
ENSG00000134250	NOTCH2	-0.35666	8.46294	23.3696	1.33672e-06	1.03312e-05	DOWN	notch 2
ENSG00000221963	APOL6	-0.356631	3.76629	25.1776	5.22854e-07	4.39436e-06	DOWN	apolipoprotein L6
ENSG00000243147	MRPL33	-0.356127	4.58333	18.499	1.6999e-05	0.000104513	DOWN	mitochondrial ribosomal protein L33
ENSG00000100347	SAMM50	-0.355721	5.07016	34.2968	4.73169e-09	5.46386e-08	DOWN	SAMM50 sorting and assembly machinery component
ENSG00000160285	LSS	-0.3553	6.2613	43.5647	4.10174e-11	6.36913e-10	DOWN	lanosterol synthase
ENSG00000011021	CLCN6	-0.355283	4.3708	21.4952	3.54713e-06	2.50205e-05	DOWN	chloride voltage-gated channel 6
ENSG00000067066	SP100	-0.354695	5.93526	41.9718	9.26015e-11	1.36936e-09	DOWN	SP100 nuclear antigen
ENSG00000186162	CIDECP	-0.354409	1.99368	7.17992	0.00737239	0.0223712	DOWN	cell death-inducing DFFA-like effector c pseudogene
ENSG00000099991	CABIN1	-0.354265	6.3001	48.2166	3.81635e-12	6.76486e-11	DOWN	calcineurin binding protein 1
ENSG00000050165	DKK3	-0.353764	5.44424	31.5782	1.91568e-08	2.01442e-07	DOWN	dickkopf WNT signaling pathway inhibitor 3
ENSG00000278828	HIST1H3H	-0.353594	7.59781	18.196	1.99297e-05	0.000120363	DOWN	histone cluster 1 H3 family member h
ENSG00000110888	CAPRIN2	-0.353328	4.53368	19.1269	1.22307e-05	7.75731e-05	DOWN	caprin family member 2
ENSG00000156253	RWDD2B	-0.353262	3.38526	17.4998	2.87339e-05	0.000167674	DOWN	RWD domain containing 2B
ENSG00000124357	NAGK	-0.353243	4.85531	30.1711	3.95558e-08	3.94951e-07	DOWN	N-acetylglucosamine kinase
ENSG00000158555	GDPD5	-0.352934	2.07532	7.75524	0.00535568	0.0169999	DOWN	glycerophosphodiester phosphodiesterase domain containing 5
ENSG00000100028	SNRPD3	-0.352868	6.96408	56.1194	6.82019e-14	1.50143e-12	DOWN	small nuclear ribonucleoprotein D3 polypeptide
ENSG00000100297	MCM5	-0.352798	7.87685	30.3868	3.5393e-08	3.57307e-07	DOWN	minichromosome maintenance complex component 5
ENSG00000204792	LINC01291	-0.352703	1.43538	5.6591	0.017365	0.0463554	DOWN	long intergenic non-protein coding RNA 1291
ENSG00000256594	AC010186.2	-0.35255	3.31909	16.7621	4.23711e-05	0.000236533	DOWN	C-type lectin domain family 2 member D pseudogene
ENSG00000277075	HIST1H2AE	-0.352486	7.98548	22.8341	1.766e-06	1.31962e-05	DOWN	histone cluster 1 H2A family member e
ENSG00000123080	CDKN2C	-0.35223	5.16431	31.1323	2.41032e-08	2.49609e-07	DOWN	cyclin dependent kinase inhibitor 2C
ENSG00000100201	DDX17	-0.352186	9.29651	13.0642	0.000300997	0.00136398	DOWN	DEAD-box helicase 17
ENSG00000035681	NSMAF	-0.352003	6.05043	44.945	2.02645e-11	3.29274e-10	DOWN	neutral sphingomyelinase activation associated factor
ENSG00000178031	ADAMTSL1	-0.351972	4.83345	25.5411	4.33057e-07	3.68503e-06	DOWN	ADAMTS like 1
ENSG00000204576	PRR3	-0.351889	3.81777	26.1965	3.08373e-07	2.68602e-06	DOWN	proline rich 3
ENSG00000174842	GLMN	-0.35168	2.78663	11.8211	0.000585626	0.00247391	DOWN	glomulin, FKBP associated protein
ENSG00000213672	NCKIPSD	-0.351427	4.38979	18.8094	1.44456e-05	9.00723e-05	DOWN	NCK interacting protein with SH3 domain
ENSG00000205758	CRYZL1	-0.351163	2.76293	12.7929	0.000347941	0.00155299	DOWN	crystallin zeta like 1
ENSG00000203814	HIST2H2BF	-0.350784	8.71915	12.1686	0.000486007	0.00209325	DOWN	histone cluster 2 H2B family member f
ENSG00000165046	LETM2	-0.350781	3.92948	29.4944	5.60774e-08	5.47497e-07	DOWN	leucine zipper and EF-hand containing transmembrane protein 2
ENSG00000165675	ENOX2	-0.350372	1.85325	5.50093	0.0190064	0.0499632	DOWN	ecto-NOX disulfide-thiol exchanger 2
ENSG00000206560	ANKRD28	-0.350265	6.49041	53.9672	2.03867e-13	4.30073e-12	DOWN	ankyrin repeat domain 28
ENSG00000153391	INO80C	-0.350215	1.46301	5.6482	0.0174733	0.0465907	DOWN	INO80 complex subunit C
ENSG00000090861	AARS	-0.350163	7.13612	21.2761	3.97665e-06	2.77067e-05	DOWN	alanyl-tRNA synthetase
ENSG00000099917	MED15	-0.350056	5.26584	21.7961	3.03214e-06	2.15775e-05	DOWN	mediator complex subunit 15
ENSG00000249992	TMEM158	-0.349719	2.84459	9.29178	0.00230184	0.00824182	DOWN	transmembrane protein 158 (gene/pseudogene)
ENSG00000130150	MOSPD2	-0.349408	4.49673	23.7457	1.09941e-06	8.64891e-06	DOWN	motile sperm domain containing 2
ENSG00000099977	DDT	-0.349155	4.859	16.4591	4.97121e-05	0.000272389	DOWN	D-dopachrome tautomerase
ENSG00000091640	SPAG7	-0.349012	5.33413	39.8665	2.71933e-10	3.76813e-09	DOWN	sperm associated antigen 7
ENSG00000157214	STEAP2	-0.348724	2.49508	9.54382	0.00200624	0.0072905	DOWN	STEAP2 metalloreductase
ENSG00000165410	CFL2	-0.348438	6.2433	45.8053	1.30609e-11	2.16871e-10	DOWN	cofilin 2
ENSG00000015475	BID	-0.348227	5.63202	26.2315	3.02846e-07	2.64462e-06	DOWN	BH3 interacting domain death agonist
ENSG00000163512	AZI2	-0.348158	4.88987	32.1802	1.40516e-08	1.5007e-07	DOWN	5-azacytidine induced 2
ENSG00000167515	TRAPPC2L	-0.3479	3.6204	16.2513	5.5471e-05	0.000299614	DOWN	trafficking protein particle complex 2 like
ENSG00000100242	SUN2	-0.34705	6.928	34.8711	3.52266e-09	4.17731e-08	DOWN	Sad1 and UNC84 domain containing 2
ENSG00000142396	ERVK3-1	-0.346841	4.89631	21.9176	2.84608e-06	2.0349e-05	DOWN	endogenous retrovirus group K3 member 1
ENSG00000188603	CLN3	-0.346241	4.50149	25.7291	3.92865e-07	3.37247e-06	DOWN	CLN3, battenin
ENSG00000154146	NRGN	-0.346121	2.03932	6.31062	0.0120017	0.0337894	DOWN	neurogranin
ENSG00000100038	TOP3B	-0.346101	4.16042	18.3349	1.85283e-05	0.000112798	DOWN	DNA topoisomerase III beta
ENSG00000198468	FLVCR1-DT	-0.345921	2.62662	8.86391	0.00290864	0.0100608	DOWN	FLVCR1 divergent transcript
ENSG00000231365	AL359915.2	-0.345859	1.88971	5.77604	0.0162461	0.0437709	DOWN	uncharacterized LOC101929147
ENSG00000114480	GBE1	-0.345857	5.30123	33.526	7.03187e-09	7.87351e-08	DOWN	1,4-alpha-glucan branching enzyme 1
ENSG00000185088	RPS27L	-0.345532	4.68612	18.8689	1.40014e-05	8.75025e-05	DOWN	ribosomal protein S27 like
ENSG00000169621	APLF	-0.345406	2.79757	12.4787	0.000411623	0.00180245	DOWN	aprataxin and PNKP like factor
ENSG00000168297	PXK	-0.345157	4.44242	24.437	7.67802e-07	6.23422e-06	DOWN	PX domain containing serine/threonine kinase like
ENSG00000165195	PIGA	-0.345108	3.25355	10.775	0.00102882	0.00408327	DOWN	phosphatidylinositol glycan anchor biosynthesis class A
ENSG00000139318	DUSP6	-0.344941	6.85114	53.2748	2.89997e-13	6.00633e-12	DOWN	dual specificity phosphatase 6
ENSG00000129675	ARHGEF6	-0.344916	2.33041	8.36339	0.00382856	0.0127299	DOWN	Rac/Cdc42 guanine nucleotide exchange factor 6
ENSG00000164070	HSPA4L	-0.344826	4.48248	16.5644	4.70262e-05	0.000259442	DOWN	heat shock protein family A (Hsp70) member 4 like
ENSG00000118564	FBXL5	-0.344792	6.25118	40.8737	1.62389e-10	2.31121e-09	DOWN	F-box and leucine rich repeat protein 5
ENSG00000143951	WDPCP	-0.344758	2.28132	7.95124	0.00480545	0.0154729	DOWN	WD repeat containing planar cell polarity effector
ENSG00000137806	NDUFAF1	-0.343575	2.75124	9.73602	0.00180692	0.00667278	DOWN	NADH:ubiquinone oxidoreductase complex assembly factor 1
ENSG00000178761	FAM219B	-0.343551	4.51609	23.0985	1.53907e-06	1.1716e-05	DOWN	family with sequence similarity 219 member B
ENSG00000083720	OXCT1	-0.343464	5.31397	34.9165	3.44161e-09	4.08474e-08	DOWN	3-oxoacid CoA-transferase 1
ENSG00000137601	NEK1	-0.343247	4.18602	15.8572	6.83075e-05	0.000362492	DOWN	NIMA related kinase 1
ENSG00000198056	PRIM1	-0.343218	5.43479	35.7957	2.19131e-09	2.69453e-08	DOWN	DNA primase subunit 1
ENSG00000113552	GNPDA1	-0.342478	5.9885	30.927	2.67914e-08	2.74944e-07	DOWN	glucosamine-6-phosphate deaminase 1
ENSG00000165124	SVEP1	-0.342203	5.22597	13.2751	0.000268953	0.0012359	DOWN	sushi, von Willebrand factor type A, EGF and pentraxin domain containing 1
ENSG00000112367	FIG4	-0.342042	4.25754	23.7891	1.0749e-06	8.4707e-06	DOWN	FIG4 phosphoinositide 5-phosphatase
ENSG00000179094	PER1	-0.341819	2.9403	9.76755	0.00177619	0.00657175	DOWN	period circadian regulator 1
ENSG00000099942	CRKL	-0.341601	6.54642	51.0856	8.8423e-13	1.73154e-11	DOWN	CRK like proto-oncogene, adaptor protein
ENSG00000033867	SLC4A7	-0.34142	5.46875	28.639	8.72098e-08	8.29496e-07	DOWN	solute carrier family 4 member 7
ENSG00000125611	CHCHD5	-0.341337	3.11274	6.98564	0.00821661	0.0244545	DOWN	coiled-coil-helix-coiled-coil-helix domain containing 5
ENSG00000134072	CAMK1	-0.341304	4.18786	14.099	0.000173437	0.000835477	DOWN	calcium/calmodulin dependent protein kinase I
ENSG00000148019	CEP78	-0.341244	5.96537	34.8017	3.65049e-09	4.30273e-08	DOWN	centrosomal protein 78
ENSG00000168282	MGAT2	-0.34086	4.47618	5.60936	0.0178648	0.0474666	DOWN	mannosyl (alpha-1,6-)-glycoprotein beta-1,2-N-acetylglucosaminyltransferase
ENSG00000164342	TLR3	-0.340627	3.72293	18.2084	1.98003e-05	0.000119634	DOWN	toll like receptor 3
ENSG00000103160	HSDL1	-0.340523	3.80155	21.2788	3.97096e-06	2.76953e-05	DOWN	hydroxysteroid dehydrogenase like 1
ENSG00000116106	EPHA4	-0.340506	5.01434	22.403	2.21026e-06	1.62018e-05	DOWN	EPH receptor A4
ENSG00000185220	PGBD2	-0.340424	3.10146	13.8087	0.000202394	0.000960191	DOWN	piggyBac transposable element derived 2
ENSG00000147526	TACC1	-0.339801	7.55209	38.2034	6.37407e-10	8.38147e-09	DOWN	transforming acidic coiled-coil containing protein 1
ENSG00000166073	GPR176	-0.339552	5.33729	30.247	3.80387e-08	3.81197e-07	DOWN	G protein-coupled receptor 176
ENSG00000005238	FAM214B	-0.33888	2.78197	10.8481	0.000988975	0.00395272	DOWN	family with sequence similarity 214 member B
ENSG00000128512	DOCK4	-0.338743	5.4267	29.2488	6.36553e-08	6.17068e-07	DOWN	dedicator of cytokinesis 4
ENSG00000150967	ABCB9	-0.338191	2.57017	8.70737	0.00316926	0.0108456	DOWN	ATP binding cassette subfamily B member 9
ENSG00000088035	ALG6	-0.338073	3.37451	17.9807	2.23158e-05	0.000133474	DOWN	ALG6, alpha-1,3-glucosyltransferase
ENSG00000172888	ZNF621	-0.338071	4.32615	16.9488	3.84011e-05	0.000216228	DOWN	zinc finger protein 621
ENSG00000176170	SPHK1	-0.338003	4.68148	22.2965	2.33633e-06	1.70254e-05	DOWN	sphingosine kinase 1
ENSG00000124635	HIST1H2BJ	-0.337934	7.63581	12.664	0.000372754	0.00164901	DOWN	histone cluster 1 H2B family member j
ENSG00000007944	MYLIP	-0.337863	3.02513	12.1473	0.000491587	0.00211595	DOWN	myosin regulatory light chain interacting protein
ENSG00000233276	GPX1	-0.337163	5.95656	16.7646	4.23151e-05	0.000236317	DOWN	glutathione peroxidase 1
ENSG00000161265	U2AF1L4	-0.336969	3.33621	16.701	4.37581e-05	0.000242984	DOWN	U2 small nuclear RNA auxiliary factor 1 like 4
ENSG00000121897	LIAS	-0.336832	2.58862	8.31609	0.00392955	0.0130212	DOWN	lipoic acid synthetase
ENSG00000066629	EML1	-0.336388	4.25023	18.3937	1.79649e-05	0.00010976	DOWN	echinoderm microtubule associated protein like 1
ENSG00000247596	TWF2	-0.336218	5.12982	20.1597	7.12386e-06	4.72008e-05	DOWN	twinfilin actin binding protein 2
ENSG00000138413	IDH1	-0.336204	6.49575	39.8463	2.74751e-10	3.80332e-09	DOWN	isocitrate dehydrogenase (NADP(+)) 1, cytosolic
ENSG00000170222	ADPRM	-0.335859	2.44731	8.91177	0.00283338	0.00984508	DOWN	ADP-ribose/CDP-alcohol diphosphatase, manganese dependent
ENSG00000198919	DZIP3	-0.335857	5.32509	34.184	5.01404e-09	5.76551e-08	DOWN	DAZ interacting zinc finger protein 3
ENSG00000136710	CCDC115	-0.335294	3.42007	14.3315	0.000153277	0.000749847	DOWN	coiled-coil domain containing 115
ENSG00000164073	MFSD8	-0.334955	3.31353	14.7195	0.000124751	0.000623481	DOWN	major facilitator superfamily domain containing 8
ENSG00000185909	KLHDC8B	-0.334704	3.08609	12.8298	0.000341143	0.00152664	DOWN	kelch domain containing 8B
ENSG00000253816	AC138866.1	-0.334528	3.09389	5.50605	0.0189509	0.0498574	DOWN	glucuronidase, beta (GUSB) pseudogene
ENSG00000099999	RNF215	-0.333896	3.20209	13.9892	0.000183868	0.00088026	DOWN	ring finger protein 215
ENSG00000240891	PLCXD2	-0.333292	2.52233	9.52149	0.0020308	0.0073621	DOWN	phosphatidylinositol specific phospholipase C X domain containing 2
ENSG00000086065	CHMP5	-0.33328	5.5231	22.642	1.95175e-06	1.4478e-05	DOWN	charged multivesicular body protein 5
ENSG00000143149	ALDH9A1	-0.333252	5.58823	36.7055	1.37394e-09	1.74284e-08	DOWN	aldehyde dehydrogenase 9 family member A1
ENSG00000136003	ISCU	-0.333209	4.95113	20.4393	6.15521e-06	4.12838e-05	DOWN	iron-sulfur cluster assembly enzyme
ENSG00000163888	CAMK2N2	-0.333166	2.62409	8.26236	0.00404755	0.0133539	DOWN	calcium/calmodulin dependent protein kinase II inhibitor 2
ENSG00000123685	BATF3	-0.332921	2.01373	6.48368	0.0108869	0.0311718	DOWN	basic leucine zipper ATF-like transcription factor 3
ENSG00000150787	PTS	-0.3328	2.81641	11.9224	0.000554618	0.00235385	DOWN	6-pyruvoyltetrahydropterin synthase
ENSG00000163319	MRPS18C	-0.332727	3.24437	12.0015	0.00053157	0.0022659	DOWN	mitochondrial ribosomal protein S18C
ENSG00000081721	DUSP12	-0.332709	3.96716	20.3598	6.41637e-06	4.28879e-05	DOWN	dual specificity phosphatase 12
ENSG00000119844	AFTPH	-0.332587	5.08394	26.9425	2.09597e-07	1.89206e-06	DOWN	aftiphilin
ENSG00000274997	HIST1H2AH	-0.33203	6.54398	13.9873	0.000184045	0.000880488	DOWN	histone cluster 1 H2A family member h
ENSG00000075234	TTC38	-0.331788	3.66885	15.5759	7.92591e-05	0.000413781	DOWN	tetratricopeptide repeat domain 38
ENSG00000065361	ERBB3	-0.331675	2.36993	7.99489	0.00469097	0.0151795	DOWN	erb-b2 receptor tyrosine kinase 3
ENSG00000140199	SLC12A6	-0.331542	4.66328	25.5227	4.37203e-07	3.71568e-06	DOWN	solute carrier family 12 member 6
ENSG00000175906	ARL4D	-0.331356	2.59238	9.60721	0.00193815	0.00707509	DOWN	ADP ribosylation factor like GTPase 4D
ENSG00000111358	GTF2H3	-0.330979	4.13828	21.139	4.27156e-06	2.95952e-05	DOWN	general transcription factor IIH subunit 3
ENSG00000162927	PUS10	-0.330923	2.22223	6.50871	0.0107348	0.0307756	DOWN	pseudouridylate synthase 10
ENSG00000078900	TP73	-0.330483	3.83799	21.3412	3.8439e-06	2.68778e-05	DOWN	tumor protein p73
ENSG00000135473	PAN2	-0.330297	4.04479	17.829	2.41677e-05	0.000143013	DOWN	poly(A) specific ribonuclease subunit PAN2
ENSG00000169814	BTD	-0.330276	3.79337	17.0915	3.56219e-05	0.000202585	DOWN	biotinidase
ENSG00000130312	MRPL34	-0.330236	3.70867	13.0823	0.000298105	0.00135357	DOWN	mitochondrial ribosomal protein L34
ENSG00000117408	IPO13	-0.330084	4.30994	23.7001	1.12575e-06	8.83069e-06	DOWN	importin 13
ENSG00000189043	NDUFA4	-0.329825	5.43056	13.1351	0.000289813	0.00131987	DOWN	NDUFA4, mitochondrial complex associated
ENSG00000184208	C22orf46	-0.32966	3.72803	11.0772	0.000873978	0.00353554	DOWN	chromosome 22 open reading frame 46
ENSG00000140941	MAP1LC3B	-0.329577	4.07245	13.4669	0.000242807	0.00113147	DOWN	microtubule associated protein 1 light chain 3 beta
ENSG00000119640	ACYP1	-0.329434	3.56069	19.327	1.10139e-05	7.06098e-05	DOWN	acylphosphatase 1
ENSG00000105889	STEAP1B	-0.329112	2.27321	5.82809	0.0157723	0.0426719	DOWN	STEAP family member 1B
ENSG00000136048	DRAM1	-0.328999	5.50227	25.6239	4.14874e-07	3.54801e-06	DOWN	DNA damage regulated autophagy modulator 1
ENSG00000187325	TAF9B	-0.328977	5.1712	26.6466	2.44275e-07	2.17631e-06	DOWN	TATA-box binding protein associated factor 9b
ENSG00000197223	C1D	-0.32894	3.07411	10.2969	0.00133253	0.00510892	DOWN	C1D nuclear receptor corepressor
ENSG00000001036	FUCA2	-0.328479	6.01002	35.8839	2.0943e-09	2.57989e-08	DOWN	alpha-L-fucosidase 2
ENSG00000184584	TMEM173	-0.328271	4.37242	16.8144	4.12196e-05	0.000230671	DOWN	transmembrane protein 173
ENSG00000180346	TIGD2	-0.328105	2.29434	7.09832	0.00771561	0.0231859	DOWN	tigger transposable element derived 2
ENSG00000137038	DMAC1	-0.327961	3.83139	16.4665	4.95168e-05	0.000271537	DOWN	distal membrane arm assembly complex 1
ENSG00000162688	AGL	-0.327929	3.96354	18.0074	2.20046e-05	0.000131844	DOWN	amylo-alpha-1, 6-glucosidase, 4-alpha-glucanotransferase
ENSG00000100258	LMF2	-0.327568	5.54796	35.3727	2.72277e-09	3.2946e-08	DOWN	lipase maturation factor 2
ENSG00000198768	APCDD1L	-0.32751	3.99991	21.1029	4.35263e-06	3.00653e-05	DOWN	APC down-regulated 1 like
ENSG00000137094	DNAJB5	-0.327508	3.11362	12.0149	0.000527756	0.00225316	DOWN	DnaJ heat shock protein family (Hsp40) member B5
ENSG00000214765	SEPT7P2	-0.32749	2.77665	8.17908	0.00423761	0.013897	DOWN	septin 7 pseudogene 2
ENSG00000097096	SYDE2	-0.327322	2.69752	6.4224	0.011269	0.0320638	DOWN	synapse defective Rho GTPase homolog 2
ENSG00000131269	ABCB7	-0.327155	4.12186	21.4157	3.69724e-06	2.59988e-05	DOWN	ATP binding cassette subfamily B member 7
ENSG00000143486	EIF2D	-0.326782	5.80705	39.0208	4.19314e-10	5.69474e-09	DOWN	eukaryotic translation initiation factor 2D
ENSG00000213920	MDP1	-0.326718	2.42028	6.40358	0.0113891	0.0323516	DOWN	magnesium dependent phosphatase 1
ENSG00000172878	METAP1D	-0.326582	1.95372	6.0779	0.0136883	0.0378049	DOWN	methionyl aminopeptidase type 1D, mitochondrial
ENSG00000141428	C18orf21	-0.326565	3.63728	16.8812	3.97932e-05	0.000223513	DOWN	chromosome 18 open reading frame 21
ENSG00000005189	REXO5	-0.326431	2.98907	10.8604	0.00098243	0.00392886	DOWN	RNA exonuclease 5
ENSG00000162959	MEMO1	-0.326344	4.24998	20.9413	4.73582e-06	3.25147e-05	DOWN	mediator of cell motility 1
ENSG00000217555	CKLF	-0.326338	4.42581	9.16753	0.00246347	0.00875395	DOWN	chemokine like factor
ENSG00000238622	SNORD97	-0.326078	3.42527	8.57716	0.00340406	0.0115306	DOWN	small nucleolar RNA, C/D box 97
ENSG00000163584	RPL22L1	-0.326052	5.48928	23.8333	1.0505e-06	8.30028e-06	DOWN	ribosomal protein L22 like 1
ENSG00000090674	MCOLN1	-0.325887	2.84884	7.97859	0.00473338	0.0152841	DOWN	mucolipin 1
ENSG00000184232	OAF	-0.325828	4.83834	22.624	1.97009e-06	1.45889e-05	DOWN	out at first homolog
ENSG00000243701	DUBR	-0.325544	3.75905	18.8839	1.38917e-05	8.68565e-05	DOWN	DPPA2 upstream binding RNA
ENSG00000204264	PSMB8	-0.325155	5.00509	28.5874	8.95609e-08	8.51265e-07	DOWN	proteasome subunit beta 8
ENSG00000112715	VEGFA	-0.32513	5.04909	11.8637	0.000572374	0.00242168	DOWN	vascular endothelial growth factor A
ENSG00000074657	ZNF532	-0.324947	4.07076	16.2543	5.53831e-05	0.00029939	DOWN	zinc finger protein 532
ENSG00000109680	TBC1D19	-0.324802	2.91613	12.43	0.000422493	0.0018465	DOWN	TBC1 domain family member 19
ENSG00000163683	SMIM14	-0.324746	5.46748	31.4952	1.99936e-08	2.09595e-07	DOWN	small integral membrane protein 14
ENSG00000127952	STYXL1	-0.324265	3.74459	14.6201	0.000131503	0.000653397	DOWN	serine/threonine/tyrosine interacting like 1
ENSG00000165775	FUNDC2	-0.3242	4.73278	21.2865	3.95516e-06	2.75992e-05	DOWN	FUN14 domain containing 2
ENSG00000111817	DSE	-0.324147	6.20742	34.4375	4.40171e-09	5.10442e-08	DOWN	dermatan sulfate epimerase
ENSG00000144597	EAF1	-0.324131	4.43116	19.5398	9.85279e-06	6.3856e-05	DOWN	ELL associated factor 1
ENSG00000149428	HYOU1	-0.324037	7.16034	18.4804	1.71664e-05	0.0001054	DOWN	hypoxia up-regulated 1
ENSG00000198860	TSEN15	-0.323873	4.95081	25.5385	4.3364e-07	3.6877e-06	DOWN	tRNA splicing endonuclease subunit 15
ENSG00000147592	LACTB2	-0.323336	3.71529	19.3829	1.0696e-05	6.88632e-05	DOWN	lactamase beta 2
ENSG00000238795	SCARNA12	-0.323223	6.31858	16.9807	3.77608e-05	0.000213327	DOWN	small Cajal body-specific RNA 12
ENSG00000132286	TIMM10B	-0.323169	4.61067	24.6267	6.95809e-07	5.69371e-06	DOWN	translocase of inner mitochondrial membrane 10B
ENSG00000138459	SLC35A5	-0.322855	5.73761	32.7982	1.02239e-08	1.11816e-07	DOWN	solute carrier family 35 member A5
ENSG00000215440	NPEPL1	-0.322821	2.89754	10.9327	0.000944807	0.00379285	DOWN	aminopeptidase like 1
ENSG00000128294	TPST2	-0.32281	3.59279	12.9392	0.000321769	0.00144563	DOWN	tyrosylprotein sulfotransferase 2
ENSG00000005893	LAMP2	-0.322737	6.77606	45.6906	1.38482e-11	2.28003e-10	DOWN	lysosomal associated membrane protein 2
ENSG00000100084	HIRA	-0.322464	4.1479	10.3539	0.00129198	0.00497159	DOWN	histone cell cycle regulator
ENSG00000126106	TMEM53	-0.322441	2.31538	7.81191	0.00519032	0.0165481	DOWN	transmembrane protein 53
ENSG00000117791	MARC2	-0.322412	2.52897	6.82123	0.00900804	0.0264695	DOWN	mitochondrial amidoxime reducing component 2
ENSG00000198908	BHLHB9	-0.321473	2.61353	9.02093	0.00266906	0.00937467	DOWN	basic helix-loop-helix family member b9
ENSG00000091844	RGS17	-0.321288	2.42977	7.38634	0.00657211	0.0202444	DOWN	regulator of G protein signaling 17
ENSG00000143479	DYRK3	-0.32125	3.96438	17.9236	2.29955e-05	0.000136999	DOWN	dual specificity tyrosine phosphorylation regulated kinase 3
ENSG00000122378	PRXL2A	-0.320452	2.15017	5.9323	0.0148659	0.0406458	DOWN	peroxiredoxin like 2A
ENSG00000145349	CAMK2D	-0.320424	6.03729	31.0932	2.45935e-08	2.54301e-07	DOWN	calcium/calmodulin dependent protein kinase II delta
ENSG00000127463	EMC1	-0.320303	7.64857	33.6748	6.51387e-09	7.34169e-08	DOWN	ER membrane protein complex subunit 1
ENSG00000145431	PDGFC	-0.319063	5.35968	29.4274	5.80509e-08	5.6555e-07	DOWN	platelet derived growth factor C
ENSG00000137269	LRRC1	-0.319053	2.1751	7.34551	0.00672303	0.0206356	DOWN	leucine rich repeat containing 1
ENSG00000068971	PPP2R5B	-0.31898	2.7665	7.43105	0.00641081	0.0198235	DOWN	protein phosphatase 2 regulatory subunit B'beta
ENSG00000225733	FGD5-AS1	-0.318892	6.51571	33.8472	5.96137e-09	6.78622e-08	DOWN	FGD5 antisense RNA 1
ENSG00000144744	UBA3	-0.318883	5.94418	28.4284	9.72277e-08	9.18381e-07	DOWN	ubiquitin like modifier activating enzyme 3
ENSG00000111912	NCOA7	-0.318438	6.00282	22.8337	1.76639e-06	1.31962e-05	DOWN	nuclear receptor coactivator 7
ENSG00000073849	ST6GAL1	-0.318391	2.76147	8.48356	0.00358369	0.0120418	DOWN	ST6 beta-galactoside alpha-2,6-sialyltransferase 1
ENSG00000197976	AKAP17A	-0.318311	3.26459	7.47357	0.00626112	0.0194665	DOWN	A-kinase anchoring protein 17A
ENSG00000053371	AKR7A2	-0.317895	6.55969	27.5286	1.54786e-07	1.42652e-06	DOWN	aldo-keto reductase family 7 member A2
ENSG00000124126	PREX1	-0.31788	4.71599	21.8687	2.91957e-06	2.07981e-05	DOWN	phosphatidylinositol-3,4,5-trisphosphate dependent Rac exchange factor 1
ENSG00000138078	PREPL	-0.317687	6.43063	39.9732	2.57469e-10	3.57133e-09	DOWN	prolyl endopeptidase like
ENSG00000176485	PLA2G16	-0.317235	4.33518	21.7603	3.08931e-06	2.19614e-05	DOWN	phospholipase A2 group XVI
ENSG00000006282	SPATA20	-0.317009	5.25652	29.5508	5.44715e-08	5.33344e-07	DOWN	spermatogenesis associated 20
ENSG00000092820	EZR	-0.316975	6.64407	42.7595	6.19008e-11	9.34322e-10	DOWN	ezrin
ENSG00000083099	LYRM2	-0.316663	4.82875	21.035	4.50958e-06	3.10551e-05	DOWN	LYR motif containing 2
ENSG00000184270	HIST2H2AB	-0.31627	4.38328	12.1986	0.000478266	0.00206447	DOWN	histone cluster 2 H2A family member b
ENSG00000137962	ARHGAP29	-0.316186	6.9242	24.9836	5.78195e-07	4.81794e-06	DOWN	Rho GTPase activating protein 29
ENSG00000215193	PEX26	-0.315902	5.3403	30.3592	3.59007e-08	3.61755e-07	DOWN	peroxisomal biogenesis factor 26
ENSG00000198369	SPRED2	-0.31584	4.25073	14.4434	0.000144432	0.00071168	DOWN	sprouty related EVH1 domain containing 2
ENSG00000178252	WDR6	-0.31581	6.67883	42.8533	5.90014e-11	8.95784e-10	DOWN	WD repeat domain 6
ENSG00000147155	EBP	-0.315755	5.646	24.6664	6.81613e-07	5.58759e-06	DOWN	EBP, cholestenol delta-isomerase
ENSG00000115211	EIF2B4	-0.315583	4.82092	21.1262	4.3001e-06	2.97476e-05	DOWN	eukaryotic translation initiation factor 2B subunit delta
ENSG00000205659	LIN52	-0.315466	4.51454	23.9338	9.97053e-07	7.92756e-06	DOWN	lin-52 DREAM MuvB core complex component
ENSG00000136682	CBWD2	-0.315097	4.6721	22.7718	1.82423e-06	1.35911e-05	DOWN	COBW domain containing 2
ENSG00000169087	HSPBAP1	-0.314823	3.21034	14.7516	0.000122644	0.000614301	DOWN	HSPB1 associated protein 1
ENSG00000204381	LAYN	-0.314607	4.48397	17.124	3.50175e-05	0.000199647	DOWN	layilin
ENSG00000143669	LYST	-0.314596	4.86163	19.2149	1.16796e-05	7.43537e-05	DOWN	lysosomal trafficking regulator
ENSG00000132002	DNAJB1	-0.31423	7.06666	34.5008	4.26069e-09	4.96619e-08	DOWN	DnaJ heat shock protein family (Hsp40) member B1
ENSG00000166451	CENPN	-0.314218	5.38029	25.897	3.60121e-07	3.11292e-06	DOWN	centromere protein N
ENSG00000115392	FANCL	-0.314064	4.06387	17.1866	3.38825e-05	0.000193986	DOWN	FA complementation group L
ENSG00000151498	ACAD8	-0.313335	3.09138	9.22878	0.0023824	0.00849462	DOWN	acyl-CoA dehydrogenase family member 8
ENSG00000181924	COA4	-0.313317	4.55082	16.9597	3.81809e-05	0.00021549	DOWN	cytochrome c oxidase assembly factor 4 homolog
ENSG00000170545	SMAGP	-0.313112	3.0808	10.6315	0.00111177	0.00436473	DOWN	small cell adhesion glycoprotein
ENSG00000104856	RELB	-0.312845	4.13407	14.6027	0.000132726	0.000658753	DOWN	RELB proto-oncogene, NF-kB subunit
ENSG00000108465	CDK5RAP3	-0.312486	4.86491	15.1144	0.000101189	0.000515926	DOWN	CDK5 regulatory subunit associated protein 3
ENSG00000140463	BBS4	-0.312441	3.37851	14.3608	0.000150915	0.000739618	DOWN	Bardet-Biedl syndrome 4
ENSG00000111186	WNT5B	-0.312382	7.03679	42.3871	7.48812e-11	1.11578e-09	DOWN	Wnt family member 5B
ENSG00000159596	TMEM69	-0.312061	4.43752	18.0188	2.1873e-05	0.000131113	DOWN	transmembrane protein 69
ENSG00000163312	HELQ	-0.311844	2.17275	6.37662	0.0115633	0.0327512	DOWN	helicase, POLQ like
ENSG00000176845	METRNL	-0.311783	4.33825	13.011	0.000309672	0.00139756	DOWN	meteorin like, glial cell differentiation regulator
ENSG00000149548	CCDC15	-0.311611	4.40772	17.8149	2.43475e-05	0.000143986	DOWN	coiled-coil domain containing 15
ENSG00000173436	MINOS1	-0.311409	4.56698	18.7383	1.49944e-05	9.32807e-05	DOWN	mitochondrial inner membrane organizing system 1
ENSG00000132635	PCED1A	-0.311028	4.38021	17.7865	2.4713e-05	0.000145894	DOWN	PC-esterase domain containing 1A
ENSG00000123119	NECAB1	-0.311015	2.96951	7.87362	0.00501611	0.0160678	DOWN	N-terminal EF-hand calcium binding protein 1
ENSG00000196586	MYO6	-0.310797	4.26054	11.0057	0.000908324	0.00365606	DOWN	myosin VI
ENSG00000144802	NFKBIZ	-0.310777	4.73951	15.3274	9.03939e-05	0.00046752	DOWN	NFKB inhibitor zeta
ENSG00000072210	ALDH3A2	-0.310619	5.52784	32.8635	9.88621e-09	1.08645e-07	DOWN	aldehyde dehydrogenase 3 family member A2
ENSG00000139044	B4GALNT3	-0.310579	3.81463	18.104	2.09163e-05	0.000125765	DOWN	beta-1,4-N-acetyl-galactosaminyltransferase 3
ENSG00000172340	SUCLG2	-0.31057	5.93186	35.2723	2.86684e-09	3.44754e-08	DOWN	succinate-CoA ligase GDP-forming beta subunit
ENSG00000136492	BRIP1	-0.310427	6.74802	38.3291	5.97657e-10	7.9298e-09	DOWN	BRCA1 interacting protein C-terminal helicase 1
ENSG00000056050	HPF1	-0.31032	4.29338	15.3207	9.07168e-05	0.000468658	DOWN	histone PARylation factor 1
ENSG00000126756	UXT	-0.309942	5.15537	20.0329	7.61194e-06	5.0191e-05	DOWN	ubiquitously expressed prefoldin like chaperone
ENSG00000213977	TAX1BP3	-0.309905	5.2192	20.2315	6.86151e-06	4.57066e-05	DOWN	Tax1 binding protein 3
ENSG00000115232	ITGA4	-0.309451	5.65713	31.1679	2.36642e-08	2.45435e-07	DOWN	integrin subunit alpha 4
ENSG00000009413	REV3L	-0.309442	5.62805	25.6449	4.1037e-07	3.51169e-06	DOWN	REV3 like, DNA directed polymerase zeta catalytic subunit
ENSG00000204389	HSPA1A	-0.309247	7.74042	18.3805	1.80896e-05	0.000110422	DOWN	heat shock protein family A (Hsp70) member 1A
ENSG00000134278	SPIRE1	-0.308971	3.88987	21.7916	3.03927e-06	2.1617e-05	DOWN	spire type actin nucleation factor 1
ENSG00000120656	TAF12	-0.308241	3.5933	10.5373	0.00116987	0.00455177	DOWN	TATA-box binding protein associated factor 12
ENSG00000185567	AHNAK2	-0.307955	6.30293	17.1355	3.4806e-05	0.000198607	DOWN	AHNAK nucleoprotein 2
ENSG00000149089	APIP	-0.307519	4.13302	14.7085	0.000125478	0.000626656	DOWN	APAF1 interacting protein
ENSG00000007384	RHBDF1	-0.307429	4.15803	16.7018	4.374e-05	0.000242982	DOWN	rhomboid 5 homolog 1
ENSG00000120756	PLS1	-0.307414	4.25164	18.1479	2.04399e-05	0.000123172	DOWN	plastin 1
ENSG00000184205	TSPYL2	-0.307346	3.77113	12.6532	0.000374921	0.00165555	DOWN	TSPY like 2
ENSG00000121957	GPSM2	-0.307208	5.66433	32.6936	1.07894e-08	1.17342e-07	DOWN	G protein signaling modulator 2
ENSG00000205189	ZBTB10	-0.307198	4.03734	10.8798	0.000972194	0.00389248	DOWN	zinc finger and BTB domain containing 10
ENSG00000214530	STARD10	-0.307159	3.22457	9.1376	0.00250409	0.0088798	DOWN	StAR related lipid transfer domain containing 10
ENSG00000120519	SLC10A7	-0.307052	2.40543	5.88667	0.0152559	0.0415211	DOWN	solute carrier family 10 member 7
ENSG00000243927	MRPS6	-0.306912	4.10812	13.76	0.000207708	0.000983012	DOWN	mitochondrial ribosomal protein S6
ENSG00000118960	HS1BP3	-0.306748	4.72739	17.2102	3.34639e-05	0.000191901	DOWN	HCLS1 binding protein 3
ENSG00000135446	CDK4	-0.306141	6.9787	33.2502	8.10316e-09	8.99918e-08	DOWN	cyclin dependent kinase 4
ENSG00000187736	NHEJ1	-0.306089	4.27333	16.0824	6.06457e-05	0.000325502	DOWN	non-homologous end joining factor 1
ENSG00000196208	GREB1	-0.305964	3.13555	11.5259	0.000686328	0.00284573	DOWN	growth regulating estrogen receptor binding 1
ENSG00000155115	GTF3C6	-0.305068	4.0854	15.8357	6.90864e-05	0.000366056	DOWN	general transcription factor IIIC subunit 6
ENSG00000009780	FAM76A	-0.30498	3.39593	15.2582	9.377e-05	0.000482787	DOWN	family with sequence similarity 76 member A
ENSG00000163170	BOLA3	-0.304547	2.83188	7.17632	0.0073872	0.0223904	DOWN	bolA family member 3
ENSG00000226259	GTF2H2B	-0.30438	4.15035	9.70628	0.00183639	0.00675786	DOWN	general transcription factor IIH subunit 2B (pseudogene)
ENSG00000132313	MRPL35	-0.3038	4.75476	22.4749	2.12907e-06	1.56319e-05	DOWN	mitochondrial ribosomal protein L35
ENSG00000132773	TOE1	-0.303788	4.1328	16.1623	5.81394e-05	0.000312912	DOWN	target of EGR1, exonuclease
ENSG00000177311	ZBTB38	-0.303657	7.65554	31.992	1.54805e-08	1.64431e-07	DOWN	zinc finger and BTB domain containing 38
ENSG00000134291	TMEM106C	-0.303465	6.98717	22.5246	2.07468e-06	1.52654e-05	DOWN	transmembrane protein 106C
ENSG00000266094	RASSF5	-0.30328	2.71145	9.6424	0.00190137	0.00696506	DOWN	Ras association domain family member 5
ENSG00000140105	WARS	-0.30315	6.75896	42.4885	7.10984e-11	1.06351e-09	DOWN	tryptophanyl-tRNA synthetase
ENSG00000277157	HIST1H4D	-0.303104	7.28028	14.4083	0.000147152	0.000723513	DOWN	histone cluster 1 H4 family member d
ENSG00000122707	RECK	-0.302978	2.95116	10.6081	0.00112591	0.00440837	DOWN	reversion inducing cysteine rich protein with kazal motifs
ENSG00000112511	PHF1	-0.302464	4.6576	14.5321	0.000137794	0.000682171	DOWN	PHD finger protein 1
ENSG00000265491	RNF115	-0.302332	5.73463	29.1316	6.76252e-08	6.52769e-07	DOWN	ring finger protein 115
ENSG00000171202	TMEM126A	-0.301942	2.74453	7.40942	0.00648833	0.0200315	DOWN	transmembrane protein 126A
ENSG00000139428	MMAB	-0.30192	4.6451	18.6741	1.55074e-05	9.62529e-05	DOWN	methylmalonic aciduria (cobalamin deficiency) cblB type
ENSG00000074964	ARHGEF10L	-0.301895	3.63099	10.6677	0.0010902	0.00429069	DOWN	Rho guanine nucleotide exchange factor 10 like
ENSG00000256537	SMIM10L1	-0.301593	4.72978	22.7089	1.88489e-06	1.40278e-05	DOWN	small integral membrane protein 10 like 1
ENSG00000160570	DEDD2	-0.301102	5.05063	15.604	7.80904e-05	0.000408687	DOWN	death effector domain containing 2
ENSG00000127337	YEATS4	-0.300941	4.66443	20.8928	4.85713e-06	3.32306e-05	DOWN	YEATS domain containing 4
ENSG00000102981	PARD6A	-0.300927	2.57555	6.35757	0.0116882	0.0330318	DOWN	par-6 family cell polarity regulator alpha
ENSG00000083937	CHMP2B	-0.300794	4.67506	17.8918	2.33825e-05	0.000138941	DOWN	charged multivesicular body protein 2B
ENSG00000080573	COL5A3	-0.300471	4.26602	14.0986	0.000173474	0.000835477	DOWN	collagen type V alpha 3 chain
ENSG00000144655	CSRNP1	-0.300359	3.85801	11.8006	0.000592121	0.00249826	DOWN	cysteine and serine rich nuclear protein 1
ENSG00000112695	COX7A2	-0.300331	5.94025	14.2548	0.000159655	0.000776763	DOWN	cytochrome c oxidase subunit 7A2
ENSG00000103642	LACTB	-0.300075	4.17552	16.6951	4.38936e-05	0.000243637	DOWN	lactamase beta
ENSG00000278705	HIST1H4B	-0.299905	7.34534	19.4485	1.03351e-05	6.66652e-05	DOWN	histone cluster 1 H4 family member b
ENSG00000100014	SPECC1L	-0.299786	7.05112	38.183	6.44124e-10	8.46165e-09	DOWN	sperm antigen with calponin homology and coiled-coil domains 1 like
ENSG00000164306	PRIMPOL	-0.299784	4.08868	17.5054	2.86488e-05	0.00016732	DOWN	primase and DNA directed polymerase
ENSG00000168394	TAP1	-0.299701	4.78302	17.2823	3.22181e-05	0.000186017	DOWN	transporter 1, ATP binding cassette subfamily B member
ENSG00000130830	MPP1	-0.299648	3.58943	12.0659	0.00051352	0.00219995	DOWN	membrane palmitoylated protein 1
ENSG00000119681	LTBP2	-0.299615	4.90432	17.9285	2.29361e-05	0.000136765	DOWN	latent transforming growth factor beta binding protein 2
ENSG00000146376	ARHGAP18	-0.299589	5.23051	29.6004	5.30945e-08	5.20982e-07	DOWN	Rho GTPase activating protein 18
ENSG00000102755	FLT1	-0.299576	3.95453	9.71914	0.00182359	0.00672162	DOWN	fms related tyrosine kinase 1
ENSG00000187240	DYNC2H1	-0.29956	5.73268	19.0388	1.28086e-05	8.07876e-05	DOWN	dynein cytoplasmic 2 heavy chain 1
ENSG00000100532	CGRRF1	-0.299503	3.00893	8.07819	0.00448011	0.0145871	DOWN	cell growth regulator with ring finger domain 1
ENSG00000182117	NOP10	-0.299383	5.6804	13.0106	0.000309739	0.00139756	DOWN	NOP10 ribonucleoprotein
ENSG00000100592	DAAM1	-0.299284	3.38479	13.3542	0.000257841	0.00119257	DOWN	dishevelled associated activator of morphogenesis 1
ENSG00000051825	MPHOSPH9	-0.298951	5.75818	25.9353	3.53049e-07	3.05566e-06	DOWN	M-phase phosphoprotein 9
ENSG00000163002	NUP35	-0.298917	5.0977	22.5613	2.03546e-06	1.50254e-05	DOWN	nucleoporin 35
ENSG00000110619	CARS	-0.298115	4.55536	17.8751	2.35892e-05	0.000140047	DOWN	cysteinyl-tRNA synthetase
ENSG00000100479	POLE2	-0.298081	4.96497	17.1617	3.43296e-05	0.000196216	DOWN	DNA polymerase epsilon 2, accessory subunit
ENSG00000196923	PDLIM7	-0.29753	5.31174	22.0871	2.60552e-06	1.87659e-05	DOWN	PDZ and LIM domain 7
ENSG00000116874	WARS2	-0.297501	4.04923	17.2073	3.3515e-05	0.000192043	DOWN	tryptophanyl tRNA synthetase 2, mitochondrial
ENSG00000112319	EYA4	-0.297411	4.5466	18.1125	2.08232e-05	0.000125316	DOWN	EYA transcriptional coactivator and phosphatase 4
ENSG00000153558	FBXL2	-0.297338	2.61942	8.11966	0.00437878	0.0143049	DOWN	F-box and leucine rich repeat protein 2
ENSG00000117228	GBP1	-0.297329	4.65496	18.5894	1.62122e-05	0.000100036	DOWN	guanylate binding protein 1
ENSG00000135899	SP110	-0.297237	4.37242	19.5467	9.81685e-06	6.36533e-05	DOWN	SP110 nuclear body protein
ENSG00000117676	RPS6KA1	-0.297202	4.57851	13.8737	0.000195515	0.000931119	DOWN	ribosomal protein S6 kinase A1
ENSG00000115289	PCGF1	-0.297136	3.62207	12.769	0.000352419	0.00157041	DOWN	polycomb group ring finger 1
ENSG00000103274	NUBP1	-0.297088	4.58152	19.0501	1.27328e-05	8.03839e-05	DOWN	nucleotide binding protein 1
ENSG00000242114	MTFP1	-0.29685	4.52274	13.3214	0.000262393	0.00120953	DOWN	mitochondrial fission process 1
ENSG00000176623	RMDN1	-0.296611	4.723	16.5043	4.85389e-05	0.000266925	DOWN	regulator of microtubule dynamics 1
ENSG00000205643	CDPF1	-0.296174	2.71986	5.65268	0.0174287	0.0465072	DOWN	cysteine rich DPF motif domain containing 1
ENSG00000116260	QSOX1	-0.296163	7.62674	23.1646	1.48711e-06	1.13648e-05	DOWN	quiescin sulfhydryl oxidase 1
ENSG00000101773	RBBP8	-0.296091	6.37643	35.7709	2.21934e-09	2.72163e-08	DOWN	RB binding protein 8, endonuclease
ENSG00000196998	WDR45	-0.296075	4.24906	14.7078	0.000125527	0.000626672	DOWN	WD repeat domain 45
ENSG00000109452	INPP4B	-0.296073	3.9219	12.1404	0.00049341	0.00212179	DOWN	inositol polyphosphate-4-phosphatase type II B
ENSG00000259316	AC087632.1	-0.295873	4.85281	13.9974	0.000183064	0.000877025	DOWN	novel transcript
ENSG00000168291	PDHB	-0.295718	5.73809	28.4237	9.74668e-08	9.20003e-07	DOWN	pyruvate dehydrogenase E1 beta subunit
ENSG00000204516	MICB	-0.295564	5.03758	17.4278	2.98428e-05	0.000173693	DOWN	MHC class I polypeptide-related sequence B
ENSG00000136932	TRMO	-0.295441	3.81532	20.4737	6.0456e-06	4.06285e-05	DOWN	tRNA methyltransferase O
ENSG00000181852	RNF41	-0.295372	5.26143	28.5222	9.26308e-08	8.77998e-07	DOWN	ring finger protein 41
ENSG00000169914	OTUD3	-0.295344	4.35887	12.465	0.000414641	0.00181509	DOWN	OTU deubiquitinase 3
ENSG00000138085	ATRAID	-0.295237	5.41402	17.7014	2.5844e-05	0.000152111	DOWN	all-trans retinoic acid induced differentiation factor
ENSG00000109814	UGDH	-0.295175	6.3682	22.6257	1.96833e-06	1.45889e-05	DOWN	UDP-glucose 6-dehydrogenase
ENSG00000005700	IBTK	-0.295009	5.38326	16.3271	5.32954e-05	0.000289697	DOWN	inhibitor of Bruton tyrosine kinase
ENSG00000163607	GTPBP8	-0.294918	3.86005	13.6708	0.000217812	0.00102515	DOWN	GTP binding protein 8 (putative)
ENSG00000116017	ARID3A	-0.29483	2.92485	8.07025	0.00449979	0.0146477	DOWN	AT-rich interaction domain 3A
ENSG00000163545	NUAK2	-0.294643	4.59997	17.0025	3.73314e-05	0.000211513	DOWN	NUAK family kinase 2
ENSG00000177666	PNPLA2	-0.294568	4.129	14.3784	0.000149508	0.000734305	DOWN	patatin like phospholipase domain containing 2
ENSG00000155906	RMND1	-0.294461	3.80073	18.2097	1.97872e-05	0.000119634	DOWN	required for meiotic nuclear division 1 homolog
ENSG00000134375	TIMM17A	-0.294387	5.34276	20.6176	5.60787e-06	3.79671e-05	DOWN	translocase of inner mitochondrial membrane 17A
ENSG00000101935	AMMECR1	-0.294088	3.17185	9.57129	0.00197644	0.00719372	DOWN	Alport syndrome, mental retardation, midface hypoplasia and elliptocytosis chromosomal region gene 1
ENSG00000186854	TRABD2A	-0.293985	4.42727	18.2937	1.89334e-05	0.000115008	DOWN	TraB domain containing 2A
ENSG00000123975	CKS2	-0.293895	6.54223	10.4649	0.00121665	0.00471228	DOWN	CDC28 protein kinase regulatory subunit 2
ENSG00000198001	IRAK4	-0.293397	3.29551	12.8846	0.000331295	0.0014855	DOWN	interleukin 1 receptor associated kinase 4
ENSG00000181027	FKRP	-0.293289	3.88176	14.3639	0.000150662	0.000738908	DOWN	fukutin related protein
ENSG00000113657	DPYSL3	-0.292882	7.79343	28.579	8.99504e-08	8.54373e-07	DOWN	dihydropyrimidinase like 3
ENSG00000115758	ODC1	-0.292442	5.99722	24.9688	5.82661e-07	4.85219e-06	DOWN	ornithine decarboxylase 1
ENSG00000172113	NME6	-0.292223	3.38877	10.7842	0.00102369	0.00406526	DOWN	NME/NM23 nucleoside diphosphate kinase 6
ENSG00000197894	ADH5	-0.292141	5.20434	23.3736	1.33398e-06	1.03158e-05	DOWN	alcohol dehydrogenase 5 (class III), chi polypeptide
ENSG00000282988	AL031777.3	-0.291944	8.24348	11.9674	0.000541407	0.00230495	DOWN	novel protein
ENSG00000176396	EID2	-0.291874	2.3581	5.66186	0.0173378	0.0463105	DOWN	EP300 interacting inhibitor of differentiation 2
ENSG00000133818	RRAS2	-0.291699	6.22506	30.1512	3.99649e-08	3.98452e-07	DOWN	RAS related 2
ENSG00000115355	CCDC88A	-0.291244	6.92836	22.2366	2.41032e-06	1.74899e-05	DOWN	coiled-coil domain containing 88A
ENSG00000163590	PPM1L	-0.291243	2.49845	5.8381	0.0156828	0.0424879	DOWN	protein phosphatase, Mg2+/Mn2+ dependent 1L
ENSG00000167081	PBX3	-0.290954	4.27139	19.4757	1.01888e-05	6.57838e-05	DOWN	PBX homeobox 3
ENSG00000183283	DAZAP2	-0.290793	6.49268	30.5922	3.18366e-08	3.23316e-07	DOWN	DAZ associated protein 2
ENSG00000158828	PINK1	-0.290683	5.643	27.6129	1.4819e-07	1.37222e-06	DOWN	PTEN induced putative kinase 1
ENSG00000100380	ST13	-0.290461	8.72951	13.7217	0.00021199	0.00100154	DOWN	ST13, Hsp70 interacting protein
ENSG00000188452	CERKL	-0.289993	3.62383	10.2856	0.0013407	0.00513428	DOWN	ceramide kinase like
ENSG00000134109	EDEM1	-0.289295	4.855	10.7085	0.00106644	0.00420811	DOWN	ER degradation enhancing alpha-mannosidase like protein 1
ENSG00000198382	UVRAG	-0.28897	4.13931	14.7244	0.000124428	0.000622324	DOWN	UV radiation resistance associated
ENSG00000258691	AL355102.2	-0.288806	4.00592	6.32868	0.0118801	0.0334821	DOWN	novel protein
ENSG00000145348	TBCK	-0.288797	3.82051	17.3009	3.1904e-05	0.000184573	DOWN	TBC1 domain containing kinase
ENSG00000119431	HDHD3	-0.288595	3.0657	6.91417	0.00855155	0.0253024	DOWN	haloacid dehalogenase like hydrolase domain containing 3
ENSG00000117410	ATP6V0B	-0.288589	4.87254	13.9321	0.000189535	0.000904534	DOWN	ATPase H+ transporting V0 subunit b
ENSG00000129003	VPS13C	-0.288448	6.1575	17.7326	2.54227e-05	0.000149954	DOWN	vacuolar protein sorting 13 homolog C
ENSG00000163636	PSMD6	-0.288294	5.29623	24.5592	7.20622e-07	5.88616e-06	DOWN	proteasome 26S subunit, non-ATPase 6
ENSG00000214575	CPEB1	-0.28787	2.9761	8.88145	0.00288083	0.00997979	DOWN	cytoplasmic polyadenylation element binding protein 1
ENSG00000152240	HAUS1	-0.287672	4.7471	9.95049	0.00160807	0.00601659	DOWN	HAUS augmin like complex subunit 1
ENSG00000184897	H1FX	-0.287414	5.39041	15.3043	9.15068e-05	0.00047256	DOWN	H1 histone family member X
ENSG00000010803	SCMH1	-0.286531	4.21206	18.3896	1.80038e-05	0.000109948	DOWN	Scm polycomb group protein homolog 1
ENSG00000112304	ACOT13	-0.286396	4.8817	20.926	4.77368e-06	3.27581e-05	DOWN	acyl-CoA thioesterase 13
ENSG00000214826	DDX12P	-0.286366	2.99812	6.22838	0.0125719	0.0351771	DOWN	DEAD/H-box helicase 12, pseudogene
ENSG00000187630	DHRS4L2	-0.28615	2.96374	8.23005	0.00412024	0.0135707	DOWN	dehydrogenase/reductase 4 like 2
ENSG00000144468	RHBDD1	-0.286046	3.74619	17.1441	3.46489e-05	0.000197793	DOWN	rhomboid domain containing 1
ENSG00000004660	CAMKK1	-0.286017	2.66743	7.74063	0.00539918	0.0171163	DOWN	calcium/calmodulin dependent protein kinase kinase 1
ENSG00000169429	CXCL8	-0.285949	4.78267	11.5685	0.000670775	0.00278958	DOWN	C-X-C motif chemokine ligand 8
ENSG00000140830	TXNL4B	-0.285807	2.74659	7.72924	0.00543336	0.0172065	DOWN	thioredoxin like 4B
ENSG00000013503	POLR3B	-0.285668	3.7516	15.7139	7.36805e-05	0.000388287	DOWN	RNA polymerase III subunit B
ENSG00000169710	FASN	-0.285387	7.29251	16.194	5.71753e-05	0.000308331	DOWN	fatty acid synthase
ENSG00000241370	RPP21	-0.285377	4.3035	10.4792	0.00120725	0.00467854	DOWN	ribonuclease P/MRP subunit p21
ENSG00000075975	MKRN2	-0.285299	4.86151	15.9012	6.67379e-05	0.000355193	DOWN	makorin ring finger protein 2
ENSG00000167987	VPS37C	-0.285041	3.3464	10.3415	0.00130075	0.00499687	DOWN	VPS37C, ESCRT-I subunit
ENSG00000204084	INPP5B	-0.284996	4.31946	12.2538	0.000464308	0.00201058	DOWN	inositol polyphosphate-5-phosphatase B
ENSG00000123095	BHLHE41	-0.284801	4.74667	14.8447	0.000116738	0.000587523	DOWN	basic helix-loop-helix family member e41
ENSG00000023330	ALAS1	-0.284647	5.90363	22.6966	1.89701e-06	1.41103e-05	DOWN	5'-aminolevulinate synthase 1
ENSG00000112183	RBM24	-0.28394	3.79974	15.6673	7.55173e-05	0.000396742	DOWN	RNA binding motif protein 24
ENSG00000163539	CLASP2	-0.283392	5.98513	27.688	1.42541e-07	1.3235e-06	DOWN	cytoplasmic linker associated protein 2
ENSG00000242110	AMACR	-0.283265	3.23822	9.10523	0.0025488	0.00901726	DOWN	alpha-methylacyl-CoA racemase
ENSG00000109881	CCDC34	-0.283135	3.69478	11.7771	0.000599625	0.00252601	DOWN	coiled-coil domain containing 34
ENSG00000138496	PARP9	-0.282934	5.09914	22.6717	1.92176e-06	1.4271e-05	DOWN	poly(ADP-ribose) polymerase family member 9
ENSG00000188215	DCUN1D3	-0.282924	4.68306	19.3394	1.09426e-05	7.02847e-05	DOWN	defective in cullin neddylation 1 domain containing 3
ENSG00000028277	POU2F2	-0.282915	3.40632	5.82696	0.0157824	0.04269	DOWN	POU class 2 homeobox 2
ENSG00000141682	PMAIP1	-0.282911	5.1194	18.8164	1.43922e-05	8.978e-05	DOWN	phorbol-12-myristate-13-acetate-induced protein 1
ENSG00000132330	SCLY	-0.282903	4.00138	13.4026	0.000251275	0.00116615	DOWN	selenocysteine lyase
ENSG00000153814	JAZF1	-0.282623	3.2063	6.83405	0.00894363	0.0263051	DOWN	JAZF zinc finger 1
ENSG00000133739	LRRCC1	-0.282421	4.69266	15.2672	9.33235e-05	0.00048085	DOWN	leucine rich repeat and coiled-coil centrosomal protein 1
ENSG00000170846	AC093323.1	-0.282172	2.9881	9.1069	0.00254647	0.00901133	DOWN	Morf4 family associated protein 1 like 1 pseudogene
ENSG00000100320	RBFOX2	-0.281947	7.25502	30.0407	4.2308e-08	4.19667e-07	DOWN	RNA binding fox-1 homolog 2
ENSG00000044459	CNTLN	-0.28194	5.19963	20.1737	7.07175e-06	4.68783e-05	DOWN	centlein
ENSG00000125746	EML2	-0.281862	3.19193	10.9119	0.000955474	0.00383116	DOWN	echinoderm microtubule associated protein like 2
ENSG00000100413	POLR3H	-0.281767	4.62906	18.0917	2.10513e-05	0.000126521	DOWN	RNA polymerase III subunit H
ENSG00000003756	RBM5	-0.281635	6.44621	35.7892	2.19859e-09	2.70011e-08	DOWN	RNA binding motif protein 5
ENSG00000142494	SLC47A1	-0.281116	3.54483	9.83717	0.0017102	0.00636384	DOWN	solute carrier family 47 member 1
ENSG00000248098	BCKDHA	-0.280745	3.90959	11.4385	0.000719389	0.00296555	DOWN	branched chain keto acid dehydrogenase E1, alpha polypeptide
ENSG00000156875	MFSD14A	-0.280682	5.59948	27.3915	1.66156e-07	1.52513e-06	DOWN	major facilitator superfamily domain containing 14A
ENSG00000075702	WDR62	-0.280515	5.72606	23.0391	1.58743e-06	1.20572e-05	DOWN	WD repeat domain 62
ENSG00000150779	TIMM8B	-0.28048	3.39021	6.45573	0.0110595	0.0315731	DOWN	translocase of inner mitochondrial membrane 8 homolog B
ENSG00000127838	PNKD	-0.280459	5.28385	18.4819	1.71522e-05	0.00010536	DOWN	PNKD, MBL domain containing
ENSG00000213463	SYNJ2BP	-0.280422	5.55443	27.4529	1.60966e-07	1.48047e-06	DOWN	synaptojanin 2 binding protein
ENSG00000036549	AC118549.1	-0.280402	5.62674	21.8974	2.87617e-06	2.05294e-05	DOWN	zinc finger ZZ-type containing 3
ENSG00000138495	COX17	-0.280354	4.15417	11.337	0.000759771	0.00310948	DOWN	cytochrome c oxidase copper chaperone COX17
ENSG00000168917	SLC35G2	-0.280304	3.72832	11.7447	0.00061017	0.00256253	DOWN	solute carrier family 35 member G2
ENSG00000173926	MARCH3	-0.280095	2.733	6.10716	0.0134636	0.0372822	DOWN	membrane associated ring-CH-type finger 3
ENSG00000076513	ANKRD13A	-0.27986	6.2175	34.6709	3.90426e-09	4.57419e-08	DOWN	ankyrin repeat domain 13A
ENSG00000171953	ATPAF2	-0.279778	3.55686	11.713	0.000620642	0.0026025	DOWN	ATP synthase mitochondrial F1 complex assembly factor 2
ENSG00000169019	COMMD8	-0.279532	3.28425	10.3397	0.00130196	0.00499892	DOWN	COMM domain containing 8
ENSG00000188636	RTL6	-0.278744	5.75413	25.3813	4.7045e-07	3.98336e-06	DOWN	retrotransposon Gag like 6
ENSG00000157470	FAM81A	-0.278742	2.86662	8.46012	0.00363018	0.0121651	DOWN	family with sequence similarity 81 member A
ENSG00000215039	CD27-AS1	-0.278556	2.34228	5.52449	0.0187521	0.0494202	DOWN	CD27 antisense RNA 1
ENSG00000099194	SCD	-0.278418	9.68204	6.47438	0.010944	0.0313024	DOWN	stearoyl-CoA desaturase
ENSG00000171867	PRNP	-0.278042	8.57725	12.3725	0.000435709	0.00189939	DOWN	prion protein
ENSG00000175866	BAIAP2	-0.278029	4.71605	18.2345	1.95313e-05	0.000118323	DOWN	BAI1 associated protein 2
ENSG00000170915	PAQR8	-0.277929	2.89464	9.08853	0.00257218	0.0090788	DOWN	progestin and adipoQ receptor family member 8
ENSG00000144395	CCDC150	-0.277887	2.93106	6.96927	0.00829213	0.0246363	DOWN	coiled-coil domain containing 150
ENSG00000054611	TBC1D22A	-0.277308	4.30937	16.2676	5.49972e-05	0.000297665	DOWN	TBC1 domain family member 22A
ENSG00000167766	ZNF83	-0.276725	4.45719	14.2092	0.000163566	0.000792794	DOWN	zinc finger protein 83
ENSG00000173992	CCS	-0.27649	3.2663	10.6321	0.00111143	0.00436473	DOWN	copper chaperone for superoxide dismutase
ENSG00000147889	CDKN2A	-0.276406	6.90961	10.8264	0.00100061	0.0039922	DOWN	cyclin dependent kinase inhibitor 2A
ENSG00000166532	RIMKLB	-0.276295	4.08877	10.4944	0.00119735	0.0046428	DOWN	ribosomal modification protein rimK like family member B
ENSG00000119878	CRIPT	-0.276209	3.72416	12.5843	0.000388997	0.00171216	DOWN	CXXC repeat containing interactor of PDZ3 domain
ENSG00000138685	FGF2	-0.276119	5.87344	14.945	0.000110689	0.000558725	DOWN	fibroblast growth factor 2
ENSG00000109466	KLHL2	-0.276048	3.73659	13.3246	0.000261944	0.00120827	DOWN	kelch like family member 2
ENSG00000116667	C1orf21	-0.275987	5.62236	23.8122	1.06207e-06	8.3793e-06	DOWN	chromosome 1 open reading frame 21
ENSG00000243667	WDR92	-0.275874	2.88954	6.65031	0.00991383	0.0287718	DOWN	WD repeat domain 92
ENSG00000029153	ARNTL2	-0.275458	5.7922	22.9454	1.6667e-06	1.25545e-05	DOWN	aryl hydrocarbon receptor nuclear translocator like 2
ENSG00000085982	USP40	-0.275428	5.42676	20.1847	7.03146e-06	4.66792e-05	DOWN	ubiquitin specific peptidase 40
ENSG00000171310	CHST11	-0.275029	3.93349	16.5717	4.68454e-05	0.00025855	DOWN	carbohydrate sulfotransferase 11
ENSG00000100211	CBY1	-0.275004	4.08305	13.8652	0.000196402	0.000934692	DOWN	chibby family member 1, beta catenin antagonist
ENSG00000010256	UQCRC1	-0.274936	6.85928	21.9504	2.79792e-06	2.00727e-05	DOWN	ubiquinol-cytochrome c reductase core protein 1
ENSG00000072849	DERL2	-0.274922	5.12609	13.2112	0.000278281	0.00127383	DOWN	derlin 2
ENSG00000090432	MUL1	-0.274639	5.03251	20.8348	5.00637e-06	3.41489e-05	DOWN	mitochondrial E3 ubiquitin protein ligase 1
ENSG00000187741	FANCA	-0.274341	4.33399	13.7993	0.00020341	0.000964341	DOWN	FA complementation group A
ENSG00000012822	CALCOCO1	-0.274283	4.78228	17.0915	3.56214e-05	0.000202585	DOWN	calcium binding and coiled-coil domain 1
ENSG00000117280	RAB29	-0.27422	5.60072	22.625	1.96905e-06	1.45889e-05	DOWN	RAB29, member RAS oncogene family
ENSG00000137767	SQOR	-0.274106	5.02339	21.0562	4.46016e-06	3.07614e-05	DOWN	sulfide quinone oxidoreductase
ENSG00000188486	H2AFX	-0.274001	5.21756	14.2386	0.00016103	0.000781892	DOWN	H2A histone family member X
ENSG00000111696	NT5DC3	-0.27399	4.9629	14.784	0.000120551	0.000604261	DOWN	5'-nucleotidase domain containing 3
ENSG00000076242	MLH1	-0.273983	5.96272	24.7124	6.6553e-07	5.46889e-06	DOWN	mutL homolog 1
ENSG00000110841	PPFIBP1	-0.273959	6.01072	22.8928	1.71289e-06	1.2874e-05	DOWN	PPFIA binding protein 1
ENSG00000143322	ABL2	-0.273952	7.18417	23.5641	1.20818e-06	9.42314e-06	DOWN	ABL proto-oncogene 2, non-receptor tyrosine kinase
ENSG00000198270	TMEM116	-0.273932	2.94413	8.14606	0.00431548	0.0141192	DOWN	transmembrane protein 116
ENSG00000166986	MARS	-0.273595	6.09786	26.7906	2.26739e-07	2.02966e-06	DOWN	methionyl-tRNA synthetase
ENSG00000171163	ZNF692	-0.273581	3.17845	7.49728	0.00617921	0.0192513	DOWN	zinc finger protein 692
ENSG00000186088	GSAP	-0.273334	2.42487	6.0836	0.0136442	0.0377132	DOWN	gamma-secretase activating protein
ENSG00000163481	RNF25	-0.273312	4.62673	12.7484	0.000356316	0.00158602	DOWN	ring finger protein 25
ENSG00000164032	H2AFZ	-0.272986	6.38504	22.2796	2.357e-06	1.71486e-05	DOWN	H2A histone family member Z
ENSG00000239713	APOBEC3G	-0.272946	3.38786	9.8949	0.00165737	0.0061858	DOWN	apolipoprotein B mRNA editing enzyme catalytic subunit 3G
ENSG00000170946	DNAJC24	-0.272946	3.10381	8.18115	0.00423279	0.0138845	DOWN	DnaJ heat shock protein family (Hsp40) member C24
ENSG00000165730	STOX1	-0.272914	2.70617	7.06073	0.0078792	0.0235944	DOWN	storkhead box 1
ENSG00000203791	EEF1AKMT2	-0.272632	3.86813	11.9735	0.000539617	0.00229876	DOWN	EEF1A lysine methyltransferase 2
ENSG00000072778	ACADVL	-0.272474	6.58544	33.0094	9.17163e-09	1.01281e-07	DOWN	acyl-CoA dehydrogenase very long chain
ENSG00000171368	TPPP	-0.272117	2.68655	6.66782	0.00981693	0.028527	DOWN	tubulin polymerization promoting protein
ENSG00000157693	TMEM268	-0.271943	4.15576	16.2682	5.49786e-05	0.000297665	DOWN	transmembrane protein 268
ENSG00000164975	SNAPC3	-0.271919	4.86046	20.5859	5.7015e-06	3.85437e-05	DOWN	small nuclear RNA activating complex polypeptide 3
ENSG00000128283	CDC42EP1	-0.27158	5.83504	20.8421	4.98745e-06	3.40539e-05	DOWN	CDC42 effector protein 1
ENSG00000146242	TPBG	-0.271485	4.17262	13.8287	0.00020025	0.000951677	DOWN	trophoblast glycoprotein
ENSG00000204590	GNL1	-0.271332	5.93959	23.8279	1.05347e-06	8.31622e-06	DOWN	G protein nucleolar 1 (putative)
ENSG00000143158	MPC2	-0.271169	4.71053	11.4224	0.00072562	0.00298853	DOWN	mitochondrial pyruvate carrier 2
ENSG00000100422	CERK	-0.270868	5.80039	23.1366	1.50893e-06	1.15122e-05	DOWN	ceramide kinase
ENSG00000118600	RXYLT1	-0.270674	3.14038	9.35736	0.00222092	0.00797718	DOWN	ribitol xylosyltransferase 1
ENSG00000051128	HOMER3	-0.270608	5.28234	17.156	3.44312e-05	0.000196715	DOWN	homer scaffold protein 3
ENSG00000241839	PLEKHO2	-0.270497	4.34674	7.41111	0.00648224	0.0200172	DOWN	pleckstrin homology domain containing O2
ENSG00000179262	RAD23A	-0.270493	6.9915	16.8218	4.10582e-05	0.000229956	DOWN	RAD23 homolog A, nucleotide excision repair protein
ENSG00000047365	ARAP2	-0.270481	3.9099	12.073	0.00051157	0.00219499	DOWN	ArfGAP with RhoGAP domain, ankyrin repeat and PH domain 2
ENSG00000114388	NPRL2	-0.270422	4.02559	11.6469	0.000643109	0.00268598	DOWN	NPR2 like, GATOR1 complex subunit
ENSG00000188610	FAM72B	-0.270402	3.28417	7.82344	0.0051573	0.0164544	DOWN	family with sequence similarity 72 member B
ENSG00000075151	EIF4G3	-0.270401	7.65922	20.8431	4.9848e-06	3.40528e-05	DOWN	eukaryotic translation initiation factor 4 gamma 3
ENSG00000081320	STK17B	-0.270295	6.5043	29.0594	7.01935e-08	6.76126e-07	DOWN	serine/threonine kinase 17b
ENSG00000115825	PRKD3	-0.270285	6.26142	33.414	7.4484e-09	8.3126e-08	DOWN	protein kinase D3
ENSG00000135842	FAM129A	-0.270128	6.47333	29.4418	5.76227e-08	5.6178e-07	DOWN	family with sequence similarity 129 member A
ENSG00000101680	LAMA1	-0.269852	5.56829	14.2575	0.00015942	0.000776009	DOWN	laminin subunit alpha 1
ENSG00000183628	DGCR6	-0.269634	2.64959	7.11943	0.00762531	0.0229582	DOWN	DiGeorge syndrome critical region gene 6
ENSG00000185404	SP140L	-0.26939	3.94933	9.2527	0.00235149	0.00840525	DOWN	SP140 nuclear body protein like
ENSG00000160695	VPS11	-0.269371	4.77281	16.4429	5.01381e-05	0.000274283	DOWN	VPS11, CORVET/HOPS core subunit
ENSG00000183513	COA5	-0.269059	3.35509	8.72907	0.00313176	0.0107428	DOWN	cytochrome c oxidase assembly factor 5
ENSG00000197106	SLC6A17	-0.268926	4.26709	12.1445	0.00049232	0.00211777	DOWN	solute carrier family 6 member 17
ENSG00000131143	COX4I1	-0.2689	5.95025	21.8967	2.87733e-06	2.05294e-05	DOWN	cytochrome c oxidase subunit 4I1
ENSG00000143409	MINDY1	-0.268725	3.49894	9.73672	0.00180623	0.00667206	DOWN	MINDY lysine 48 deubiquitinase 1
ENSG00000167106	FAM102A	-0.268541	3.76291	11.8042	0.000590966	0.00249492	DOWN	family with sequence similarity 102 member A
ENSG00000100027	YPEL1	-0.268334	3.1709	9.97551	0.00158636	0.00595006	DOWN	yippee like 1
ENSG00000213753	CENPBD1P1	-0.268307	4.83477	13.9669	0.000186057	0.000889177	DOWN	CENPB DNA-binding domains containing 1 pseudogene 1
ENSG00000138600	SPPL2A	-0.267988	5.4782	15.5726	7.93952e-05	0.000414245	DOWN	signal peptide peptidase like 2A
ENSG00000185386	MAPK11	-0.267933	3.42889	8.54578	0.00346324	0.0116889	DOWN	mitogen-activated protein kinase 11
ENSG00000066697	MSANTD3	-0.267516	5.43701	19.1912	1.18255e-05	7.51774e-05	DOWN	Myb/SANT DNA binding domain containing 3
ENSG00000183741	CBX6	-0.267427	6.40673	30.8567	2.77795e-08	2.84443e-07	DOWN	chromobox 6
ENSG00000172037	LAMB2	-0.267398	6.83193	27.5676	1.517e-07	1.40186e-06	DOWN	laminin subunit beta 2
ENSG00000143612	C1orf43	-0.267233	7.2716	24.3395	8.07654e-07	6.53448e-06	DOWN	chromosome 1 open reading frame 43
ENSG00000091622	PITPNM3	-0.267208	3.21388	8.76159	0.00307641	0.0105848	DOWN	PITPNM family member 3
ENSG00000170776	AKAP13	-0.267158	6.07129	13.3958	0.000252194	0.00117002	DOWN	A-kinase anchoring protein 13
ENSG00000131724	IL13RA1	-0.26689	4.96188	20.8973	4.84577e-06	3.31861e-05	DOWN	interleukin 13 receptor subunit alpha 1
ENSG00000142798	HSPG2	-0.266599	6.449	7.89177	0.00496604	0.0159298	DOWN	heparan sulfate proteoglycan 2
ENSG00000122691	TWIST1	-0.266402	3.88027	14.6963	0.000126292	0.000630027	DOWN	twist family bHLH transcription factor 1
ENSG00000186470	BTN3A2	-0.266374	5.19996	21.7502	3.10555e-06	2.20654e-05	DOWN	butyrophilin subfamily 3 member A2
ENSG00000164463	CREBRF	-0.266249	5.22812	16.9819	3.77376e-05	0.000213327	DOWN	CREB3 regulatory factor
ENSG00000111412	C12orf49	-0.266088	4.83238	17.7248	2.55274e-05	0.000150377	DOWN	chromosome 12 open reading frame 49
ENSG00000164010	ERMAP	-0.266031	3.052	8.42354	0.00370393	0.0123758	DOWN	erythroblast membrane associated protein (Scianna blood group)
ENSG00000163947	ARHGEF3	-0.265913	3.48907	10.7237	0.00105774	0.00417618	DOWN	Rho guanine nucleotide exchange factor 3
ENSG00000170876	TMEM43	-0.265443	7.12903	26.9079	2.13386e-07	1.92499e-06	DOWN	transmembrane protein 43
ENSG00000204370	SDHD	-0.265153	5.38805	13.8277	0.000200365	0.000951893	DOWN	succinate dehydrogenase complex subunit D
ENSG00000104450	SPAG1	-0.265113	4.03936	10.7973	0.00101646	0.00404243	DOWN	sperm associated antigen 1
ENSG00000173540	GMPPB	-0.264901	4.34784	13.058	0.000301995	0.00136759	DOWN	GDP-mannose pyrophosphorylase B
ENSG00000197912	SPG7	-0.264263	3.94423	13.5125	0.000236978	0.00110657	DOWN	SPG7, paraplegin matrix AAA peptidase subunit
ENSG00000272758	AC083798.2	-0.264253	3.60538	7.65487	0.00566192	0.0178475	DOWN	uncharacterized LOC102723582
ENSG00000010810	FYN	-0.264227	4.01978	11.8846	0.000566002	0.00239546	DOWN	FYN proto-oncogene, Src family tyrosine kinase
ENSG00000169062	UPF3A	-0.264182	4.2521	12.9433	0.00032107	0.00144296	DOWN	UPF3A, regulator of nonsense mediated mRNA decay
ENSG00000140598	EFL1	-0.264087	5.29986	23.6579	1.15071e-06	9.00576e-06	DOWN	elongation factor like GTPase 1
ENSG00000139880	CDH24	-0.263651	4.0589	11.7649	0.000603569	0.00253949	DOWN	cadherin 24
ENSG00000269858	EGLN2	-0.26359	5.36133	21.8754	2.90936e-06	2.07362e-05	DOWN	egl-9 family hypoxia inducible factor 2
ENSG00000165233	CARD19	-0.263265	3.67542	7.10692	0.00767869	0.0230953	DOWN	caspase recruitment domain family member 19
ENSG00000212978	AC016747.1	-0.263215	3.31449	7.17252	0.00740288	0.0224189	DOWN	uncharacterized LOC339803
ENSG00000197429	IPP	-0.263131	2.88362	6.35836	0.011683	0.0330283	DOWN	intracisternal A particle-promoted polypeptide
ENSG00000077152	UBE2T	-0.262862	5.93241	15.2709	9.31412e-05	0.000480092	DOWN	ubiquitin conjugating enzyme E2 T
ENSG00000112763	BTN2A1	-0.262631	4.727	16.8194	4.11106e-05	0.000230155	DOWN	butyrophilin subfamily 2 member A1
ENSG00000185842	DNAH14	-0.262141	3.32589	8.35242	0.00385174	0.0127944	DOWN	dynein axonemal heavy chain 14
ENSG00000170522	ELOVL6	-0.26193	3.33115	7.15348	0.00748188	0.022593	DOWN	ELOVL fatty acid elongase 6
ENSG00000243156	MICAL3	-0.261741	6.24288	15.8159	6.98147e-05	0.000369628	DOWN	microtubule associated monooxygenase, calponin and LIM domain containing 3
ENSG00000197782	ZNF780A	-0.261265	3.94379	11.0262	0.000898339	0.00362219	DOWN	zinc finger protein 780A
ENSG00000173409	ARV1	-0.261111	4.43574	13.3904	0.00025292	0.00117219	DOWN	ARV1 homolog, fatty acid homeostasis modulator
ENSG00000113407	TARS	-0.261038	7.36852	19.0071	1.30236e-05	8.19924e-05	DOWN	threonyl-tRNA synthetase
ENSG00000249673	NOP14-AS1	-0.260997	3.4846	7.82359	0.00515686	0.0164544	DOWN	NOP14 antisense RNA 1
ENSG00000204410	MSH5	-0.260759	3.66858	10.2806	0.00134434	0.00514551	DOWN	mutS homolog 5
ENSG00000198722	UNC13B	-0.260736	4.4437	15.5549	8.01456e-05	0.000417681	DOWN	unc-13 homolog B
ENSG00000048471	SNX29	-0.260668	4.78054	15.6051	7.80448e-05	0.000408687	DOWN	sorting nexin 29
ENSG00000115750	TAF1B	-0.260487	4.20759	14.8606	0.000115756	0.000582794	DOWN	TATA-box binding protein associated factor, RNA polymerase I subunit B
ENSG00000221988	PPT2	-0.260466	4.50127	11.2199	0.000809239	0.00329317	DOWN	palmitoyl-protein thioesterase 2
ENSG00000168779	SHOX2	-0.260461	3.45542	10.6026	0.00112927	0.004419	DOWN	short stature homeobox 2
ENSG00000139324	TMTC3	-0.26028	6.1314	24.0117	9.5751e-07	7.62488e-06	DOWN	transmembrane and tetratricopeptide repeat containing 3
ENSG00000133731	IMPA1	-0.260226	4.80782	14.9079	0.000112892	0.000569003	DOWN	inositol monophosphatase 1
ENSG00000151092	NGLY1	-0.259977	4.61075	14.1375	0.000169921	0.000820975	DOWN	N-glycanase 1
ENSG00000267673	FDX2	-0.259965	4.30679	10.0131	0.00155434	0.00583798	DOWN	ferredoxin 2
ENSG00000176834	VSIG10	-0.259857	4.21038	14.4115	0.000146901	0.000722542	DOWN	V-set and immunoglobulin domain containing 10
ENSG00000105402	NAPA	-0.259331	5.90856	19.5162	9.97499e-06	6.45254e-05	DOWN	NSF attachment protein alpha
ENSG00000013561	RNF14	-0.259298	4.97327	17.8665	2.36954e-05	0.000140617	DOWN	ring finger protein 14
ENSG00000103037	SETD6	-0.259101	3.44405	10.8458	0.000990188	0.00395641	DOWN	SET domain containing 6
ENSG00000136631	VPS45	-0.258852	5.62907	21.1019	4.35497e-06	3.00663e-05	DOWN	vacuolar protein sorting 45 homolog
ENSG00000185238	PRMT3	-0.25883	3.9007	9.91693	0.00163766	0.00611556	DOWN	protein arginine methyltransferase 3
ENSG00000088970	KIZ	-0.258826	4.23624	14.9725	0.000109091	0.000551272	DOWN	kizuna centrosomal protein
ENSG00000135677	GNS	-0.258778	7.5534	20.9576	4.69564e-06	3.2255e-05	DOWN	glucosamine (N-acetyl)-6-sulfatase
ENSG00000198843	SELENOT	-0.25871	5.72926	17.5044	2.86648e-05	0.000167342	DOWN	selenoprotein T
ENSG00000169981	ZNF35	-0.258436	2.93644	7.76162	0.0053368	0.0169518	DOWN	zinc finger protein 35
ENSG00000100348	TXN2	-0.258055	5.26828	8.37357	0.00380718	0.0126664	DOWN	thioredoxin 2
ENSG00000174839	DENND6A	-0.257788	3.81339	9.1738	0.00245504	0.00872626	DOWN	DENN domain containing 6A
ENSG00000224531	SMIM13	-0.2577	4.57852	14.1039	0.000172985	0.000834303	DOWN	small integral membrane protein 13
ENSG00000149571	KIRREL3	-0.257517	2.64891	5.85158	0.0155631	0.042214	DOWN	kirre like nephrin family adhesion molecule 3
ENSG00000197535	MYO5A	-0.257425	5.08031	14.7475	0.000122908	0.000615398	DOWN	myosin VA
ENSG00000054282	SDCCAG8	-0.257351	4.7459	14.9794	0.000108694	0.000549672	DOWN	serologically defined colon cancer antigen 8
ENSG00000145022	TCTA	-0.257075	3.32013	7.36387	0.00665473	0.0204527	DOWN	T cell leukemia translocation altered
ENSG00000177606	JUN	-0.257072	5.914	13.7428	0.000209619	0.000991026	DOWN	Jun proto-oncogene, AP-1 transcription factor subunit
ENSG00000166582	CENPV	-0.257057	4.77099	11.8441	0.000578439	0.00244506	DOWN	centromere protein V
ENSG00000119705	SLIRP	-0.25686	4.85115	8.67918	0.00321865	0.0109883	DOWN	SRA stem-loop interacting RNA binding protein
ENSG00000273802	HIST1H2BG	-0.256514	8.09203	12.0047	0.000530653	0.00226269	DOWN	histone cluster 1 H2B family member g
ENSG00000131069	ACSS2	-0.256389	4.81917	18.211	1.9773e-05	0.000119628	DOWN	acyl-CoA synthetase short chain family member 2
ENSG00000198522	GPN1	-0.256328	4.9387	17.2353	3.30243e-05	0.000189789	DOWN	GPN-loop GTPase 1
ENSG00000149196	HIKESHI	-0.256283	3.73789	12.7824	0.000349901	0.0015597	DOWN	Hikeshi, heat shock protein nuclear import factor
ENSG00000230124	ACBD6	-0.256182	5.31016	19.3616	1.08157e-05	6.95684e-05	DOWN	acyl-CoA binding domain containing 6
ENSG00000165868	HSPA12A	-0.256085	3.47341	9.52354	0.00202853	0.00735658	DOWN	heat shock protein family A (Hsp70) member 12A
ENSG00000066583	ISOC1	-0.256029	4.19866	14.4359	0.000145012	0.000714278	DOWN	isochorismatase domain containing 1
ENSG00000140943	MBTPS1	-0.255995	6.39406	26.3052	2.91507e-07	2.5587e-06	DOWN	membrane bound transcription factor peptidase, site 1
ENSG00000124459	ZNF45	-0.255724	4.4408	13.8407	0.000198976	0.000945951	DOWN	zinc finger protein 45
ENSG00000119760	SUPT7L	-0.255503	5.39467	21.3536	3.81896e-06	2.67307e-05	DOWN	SPT7 like, STAGA complex gamma subunit
ENSG00000184924	PTRHD1	-0.255437	3.52047	6.30842	0.0120166	0.0338244	DOWN	peptidyl-tRNA hydrolase domain containing 1
ENSG00000118162	KPTN	-0.255341	2.84443	7.11776	0.00763242	0.0229713	DOWN	kaptin, actin binding protein
ENSG00000100207	TCF20	-0.25519	6.68981	20.8028	5.09092e-06	3.46564e-05	DOWN	transcription factor 20
ENSG00000118762	PKD2	-0.255147	4.09187	10.2439	0.00137135	0.00523421	DOWN	polycystin 2, transient receptor potential cation channel
ENSG00000105698	USF2	-0.254795	5.40299	17.9906	2.22e-05	0.000132956	DOWN	upstream transcription factor 2, c-fos interacting
ENSG00000187097	ENTPD5	-0.254704	3.92412	14.5858	0.000133923	0.000663729	DOWN	ectonucleoside triphosphate diphosphohydrolase 5
ENSG00000099904	ZDHHC8	-0.254656	3.52998	10.5405	0.00116786	0.00454652	DOWN	zinc finger DHHC-type containing 8
ENSG00000140451	PIF1	-0.254244	3.07904	7.68618	0.00556454	0.0175811	DOWN	PIF1 5'-to-3' DNA helicase
ENSG00000169016	E2F6	-0.253698	3.51318	7.07353	0.00782309	0.0234444	DOWN	E2F transcription factor 6
ENSG00000165895	ARHGAP42	-0.253464	3.26055	8.40107	0.00375	0.0125036	DOWN	Rho GTPase activating protein 42
ENSG00000135482	ZC3H10	-0.253417	3.04112	7.80312	0.00521562	0.0166211	DOWN	zinc finger CCCH-type containing 10
ENSG00000116133	DHCR24	-0.253373	7.99291	17.7255	2.55183e-05	0.000150377	DOWN	24-dehydrocholesterol reductase
ENSG00000100650	SRSF5	-0.253275	6.89392	14.625	0.000131161	0.000651935	DOWN	serine and arginine rich splicing factor 5
ENSG00000263956	NBPF11	-0.253148	3.10283	7.61827	0.00577799	0.0181672	DOWN	NBPF member 11
ENSG00000100889	PCK2	-0.252652	3.56382	7.42909	0.00641777	0.0198348	DOWN	phosphoenolpyruvate carboxykinase 2, mitochondrial
ENSG00000141030	COPS3	-0.25258	6.50839	19.3712	1.07621e-05	6.92557e-05	DOWN	COP9 signalosome subunit 3
ENSG00000091317	CMTM6	-0.252553	6.77979	25.2234	5.10582e-07	4.30181e-06	DOWN	CKLF like MARVEL transmembrane domain containing 6
ENSG00000132341	RAN	-0.252486	8.26468	12.7641	0.000353341	0.00157401	DOWN	RAN, member RAS oncogene family
ENSG00000152253	SPC25	-0.252374	4.56904	12.8251	0.000342003	0.00152999	DOWN	SPC25, NDC80 kinetochore complex component
ENSG00000172785	CBWD1	-0.252365	3.95355	12.7844	0.000349516	0.00155849	DOWN	COBW domain containing 1
ENSG00000111361	EIF2B1	-0.252248	4.79505	14.0584	0.00017722	0.000852317	DOWN	eukaryotic translation initiation factor 2B subunit alpha
ENSG00000117448	AKR1A1	-0.25215	5.32821	16.9592	3.81921e-05	0.00021549	DOWN	aldo-keto reductase family 1 member A1
ENSG00000117984	CTSD	-0.25208	6.03032	14.9106	0.000112728	0.000568388	DOWN	cathepsin D
ENSG00000079482	OPHN1	-0.251994	3.34729	6.83062	0.00896084	0.0263478	DOWN	oligophrenin 1
ENSG00000181704	YIPF6	-0.251932	5.00185	13.2482	0.000272847	0.0012513	DOWN	Yip1 domain family member 6
ENSG00000149357	LAMTOR1	-0.251778	5.16586	11.9595	0.000543699	0.00231398	DOWN	late endosomal/lysosomal adaptor, MAPK and MTOR activator 1
ENSG00000003509	NDUFAF7	-0.251558	3.49377	8.8012	0.00301033	0.0103836	DOWN	NADH:ubiquinone oxidoreductase complex assembly factor 7
ENSG00000143228	NUF2	-0.251517	6.76105	20.6475	5.52088e-06	3.74712e-05	DOWN	NUF2, NDC80 kinetochore complex component
ENSG00000048544	MRPS10	-0.251451	4.88582	15.2935	9.20319e-05	0.000475092	DOWN	mitochondrial ribosomal protein S10
ENSG00000177663	IL17RA	-0.251338	4.40276	10.1202	0.00146649	0.00554618	DOWN	interleukin 17 receptor A
ENSG00000168002	POLR2G	-0.251246	5.32277	15.4731	8.36866e-05	0.000435304	DOWN	RNA polymerase II subunit G
ENSG00000152133	GPATCH11	-0.250893	4.83305	15.0046	0.00010725	0.000543172	DOWN	G-patch domain containing 11
ENSG00000214941	ZSWIM7	-0.250876	2.76496	6.21733	0.0126506	0.0353466	DOWN	zinc finger SWIM-type containing 7
ENSG00000160948	VPS28	-0.250734	5.17407	15.019	0.000106436	0.000539451	DOWN	VPS28, ESCRT-I subunit
ENSG00000082482	KCNK2	-0.250682	2.94813	6.32865	0.0118803	0.0334821	DOWN	potassium two pore domain channel subfamily K member 2
ENSG00000162384	C1orf123	-0.250651	4.74959	10.8209	0.00100359	0.00400292	DOWN	chromosome 1 open reading frame 123
ENSG00000131626	PPFIA1	-0.250629	5.84566	22.3433	2.28003e-06	1.66685e-05	DOWN	PTPRF interacting protein alpha 1
ENSG00000144306	SCRN3	-0.250579	4.20668	10.924	0.000949263	0.00380849	DOWN	secernin 3
ENSG00000162300	ZFPL1	-0.250546	4.34851	8.86733	0.00290319	0.0100471	DOWN	zinc finger protein like 1
ENSG00000115839	RAB3GAP1	-0.250506	5.33881	14.4281	0.000145613	0.000716722	DOWN	RAB3 GTPase activating protein catalytic subunit 1
ENSG00000156535	CD109	-0.250426	7.04167	20.7774	5.1589e-06	3.50841e-05	DOWN	CD109 molecule
ENSG00000237190	CDKN2AIPNL	-0.250412	4.18004	7.48926	0.0062068	0.0193152	DOWN	CDKN2A interacting protein N-terminal like
ENSG00000100605	ITPK1	-0.250199	4.52067	10.2209	0.00138855	0.00529245	DOWN	inositol-tetrakisphosphate 1-kinase
ENSG00000054598	FOXC1	-0.250127	6.3377	20.4854	6.00877e-06	4.04208e-05	DOWN	forkhead box C1
ENSG00000125821	DTD1	-0.250062	4.75419	13.2562	0.000271677	0.00124685	DOWN	D-tyrosyl-tRNA deacylase 1
ENSG00000169228	RAB24	-0.249375	3.77714	10.4569	0.00122195	0.00473011	DOWN	RAB24, member RAS oncogene family
ENSG00000136319	TTC5	-0.249353	4.51135	11.2654	0.000789659	0.00322214	DOWN	tetratricopeptide repeat domain 5
ENSG00000143390	RFX5	-0.249196	5.87519	22.3374	2.28711e-06	1.67113e-05	DOWN	regulatory factor X5
ENSG00000254999	BRK1	-0.249119	5.78107	14.5725	0.00013487	0.000668182	DOWN	BRICK1, SCAR/WAVE actin nucleating complex subunit
ENSG00000160753	RUSC1	-0.248757	4.54442	12.9929	0.000312672	0.00140801	DOWN	RUN and SH3 domain containing 1
ENSG00000155099	PIP4P2	-0.248636	3.50338	7.24616	0.00710527	0.0216618	DOWN	phosphatidylinositol-4,5-bisphosphate 4-phosphatase 2
ENSG00000140553	UNC45A	-0.248448	5.54916	19.7736	8.71793e-06	5.6887e-05	DOWN	unc-45 myosin chaperone A
ENSG00000203812	HIST2H2AA3	-0.248157	8.40782	6.56757	0.0103853	0.0299302	DOWN	histone cluster 2 H2A family member a3
ENSG00000273983	HIST1H3G	-0.247956	6.39557	9.41169	0.00215607	0.00776879	DOWN	histone cluster 1 H3 family member g
ENSG00000163577	EIF5A2	-0.247772	4.68903	12.0511	0.000517607	0.00221537	DOWN	eukaryotic translation initiation factor 5A2
ENSG00000111671	SPSB2	-0.247705	2.59645	5.57385	0.0182307	0.0482983	DOWN	splA/ryanodine receptor domain and SOCS box containing 2
ENSG00000138035	PNPT1	-0.247664	4.93023	13.5425	0.000233217	0.00109088	DOWN	polyribonucleotide nucleotidyltransferase 1
ENSG00000145781	COMMD10	-0.247435	4.05577	9.834	0.00171315	0.00637307	DOWN	COMM domain containing 10
ENSG00000163541	SUCLG1	-0.247392	5.56945	20.2766	6.70164e-06	4.46852e-05	DOWN	succinate-CoA ligase alpha subunit
ENSG00000124299	PEPD	-0.246986	5.14149	13.1675	0.000284839	0.00129982	DOWN	peptidase D
ENSG00000163798	SLC4A1AP	-0.246915	4.96407	13.1163	0.000292741	0.00133143	DOWN	solute carrier family 4 member 1 adaptor protein
ENSG00000178295	GEN1	-0.246837	4.79421	15.0658	0.000103828	0.000527604	DOWN	GEN1, Holliday junction 5' flap endonuclease
ENSG00000057663	ATG5	-0.246684	4.57116	13.3437	0.000259297	0.00119768	DOWN	autophagy related 5
ENSG00000158552	ZFAND2B	-0.246154	4.71616	11.4266	0.000724002	0.00298277	DOWN	zinc finger AN1-type containing 2B
ENSG00000132716	DCAF8	-0.246006	6.14153	23.6116	1.17872e-06	9.20912e-06	DOWN	DDB1 and CUL4 associated factor 8
ENSG00000110429	FBXO3	-0.245747	4.39776	12.3982	0.000429751	0.00187462	DOWN	F-box protein 3
ENSG00000123268	ATF1	-0.245708	4.52056	12.502	0.000406519	0.00178228	DOWN	activating transcription factor 1
ENSG00000114125	RNF7	-0.245586	3.84808	11.707	0.000622642	0.00261009	DOWN	ring finger protein 7
ENSG00000168818	STX18	-0.245579	5.07751	16.8688	4.00545e-05	0.000224796	DOWN	syntaxin 18
ENSG00000171208	NETO2	-0.245499	6.00993	18.9746	1.32471e-05	8.31406e-05	DOWN	neuropilin and tolloid like 2
ENSG00000111665	CDCA3	-0.245434	6.58022	26.4057	2.76727e-07	2.43523e-06	DOWN	cell division cycle associated 3
ENSG00000136997	MYC	-0.24543	7.26477	12.2765	0.000458693	0.00198815	DOWN	MYC proto-oncogene, bHLH transcription factor
ENSG00000115998	C2orf42	-0.245191	3.47227	7.72124	0.0054575	0.0172789	DOWN	chromosome 2 open reading frame 42
ENSG00000132155	RAF1	-0.245169	5.99583	21.5114	3.51732e-06	2.48359e-05	DOWN	Raf-1 proto-oncogene, serine/threonine kinase
ENSG00000110768	GTF2H1	-0.245105	5.4302	20.4292	6.18781e-06	4.14821e-05	DOWN	general transcription factor IIH subunit 1
ENSG00000196935	SRGAP1	-0.244884	4.09573	6.92424	0.00850349	0.0251766	DOWN	SLIT-ROBO Rho GTPase activating protein 1
ENSG00000108590	MED31	-0.244672	3.97041	7.4306	0.00641241	0.019824	DOWN	mediator complex subunit 31
ENSG00000164414	SLC35A1	-0.244608	3.56444	10.196	0.00140748	0.0053482	DOWN	solute carrier family 35 member A1
ENSG00000187134	AKR1C1	-0.244476	4.1454	6.79086	0.00916256	0.0268657	DOWN	aldo-keto reductase family 1 member C1
ENSG00000113739	STC2	-0.244366	5.86917	7.59792	0.00584356	0.0183311	DOWN	stanniocalcin 2
ENSG00000204991	SPIRE2	-0.244361	2.93808	6.9334	0.00846008	0.0250644	DOWN	spire type actin nucleation factor 2
ENSG00000166173	LARP6	-0.244338	5.21416	16.3098	5.37837e-05	0.000291886	DOWN	La ribonucleoprotein domain family member 6
ENSG00000143933	CALM2	-0.244278	8.30709	10.0259	0.00154354	0.00579899	DOWN	calmodulin 2
ENSG00000178467	P4HTM	-0.244115	3.27271	7.32019	0.00681844	0.0209087	DOWN	prolyl 4-hydroxylase, transmembrane
ENSG00000147912	FBXO10	-0.243963	3.28083	6.04191	0.0139701	0.038482	DOWN	F-box protein 10
ENSG00000164442	CITED2	-0.243761	5.6617	13.8848	0.000194367	0.000926013	DOWN	Cbp/p300 interacting transactivator with Glu/Asp rich carboxy-terminal domain 2
ENSG00000112312	GMNN	-0.243578	5.34091	15.1589	9.8832e-05	0.000505606	DOWN	geminin, DNA replication inhibitor
ENSG00000170860	LSM3	-0.243559	6.01294	12.9547	0.000319122	0.00143516	DOWN	LSM3 homolog, U6 small nuclear RNA and mRNA degradation associated
ENSG00000094975	SUCO	-0.24354	6.34607	23.3175	1.37346e-06	1.05785e-05	DOWN	SUN domain containing ossification factor
ENSG00000125753	VASP	-0.243534	5.80757	19.1234	1.22536e-05	7.76461e-05	DOWN	vasodilator stimulated phosphoprotein
ENSG00000219481	NBPF1	-0.243419	5.19805	17.5389	2.81496e-05	0.000164548	DOWN	NBPF member 1
ENSG00000115241	PPM1G	-0.243224	7.56874	18.6438	1.57556e-05	9.74392e-05	DOWN	protein phosphatase, Mg2+/Mn2+ dependent 1G
ENSG00000163605	PPP4R2	-0.243154	6.52811	19.9511	7.94481e-06	5.21842e-05	DOWN	protein phosphatase 4 regulatory subunit 2
ENSG00000115216	NRBP1	-0.243116	6.29421	21.9103	2.85701e-06	2.04143e-05	DOWN	nuclear receptor binding protein 1
ENSG00000153956	CACNA2D1	-0.242801	4.57281	9.14122	0.00249915	0.0088675	DOWN	calcium voltage-gated channel auxiliary subunit alpha2delta 1
ENSG00000149591	TAGLN	-0.242645	6.0889	19.5937	9.57867e-06	6.22272e-05	DOWN	transgelin
ENSG00000067113	PLPP1	-0.242578	3.19617	6.21999	0.0126316	0.0353223	DOWN	phospholipid phosphatase 1
ENSG00000188010	MORN2	-0.242542	3.5619	8.26284	0.00404647	0.0133535	DOWN	MORN repeat containing 2
ENSG00000089818	NECAP1	-0.242509	6.18586	20.5738	5.73749e-06	3.87678e-05	DOWN	NECAP endocytosis associated 1
ENSG00000100241	SBF1	-0.242431	6.1654	15.8926	6.70398e-05	0.000356596	DOWN	SET binding factor 1
ENSG00000163754	GYG1	-0.242327	4.45115	13.4603	0.000243663	0.00113468	DOWN	glycogenin 1
ENSG00000204256	BRD2	-0.242266	6.78584	18.8196	1.43682e-05	8.96715e-05	DOWN	bromodomain containing 2
ENSG00000112276	BVES	-0.242226	3.17978	7.0175	0.00807167	0.0240862	DOWN	blood vessel epicardial substance
ENSG00000255717	SNHG1	-0.242108	5.33021	12.3649	0.000437472	0.00190525	DOWN	small nucleolar RNA host gene 1
ENSG00000107262	BAG1	-0.242096	3.39258	7.44883	0.00634776	0.0196776	DOWN	BCL2 associated athanogene 1
ENSG00000234741	GAS5	-0.242064	6.54812	20.4673	6.06595e-06	4.07451e-05	DOWN	growth arrest specific 5
ENSG00000172164	SNTB1	-0.241821	3.66246	10.7374	0.0010499	0.00414883	DOWN	syntrophin beta 1
ENSG00000183255	PTTG1IP	-0.24178	7.76854	17.5831	2.75024e-05	0.000161107	DOWN	PTTG1 interacting protein
ENSG00000278637	HIST1H4A	-0.241775	4.36126	11.0273	0.000897799	0.00362118	DOWN	histone cluster 1 H4 family member a
ENSG00000164611	PTTG1	-0.24171	7.60744	10.5339	0.00117206	0.00455896	DOWN	pituitary tumor-transforming 1
ENSG00000101940	WDR13	-0.24149	4.01513	11.467	0.000708418	0.00292785	DOWN	WD repeat domain 13
ENSG00000120798	NR2C1	-0.24141	4.20414	9.81502	0.00173093	0.00642519	DOWN	nuclear receptor subfamily 2 group C member 1
ENSG00000182544	MFSD5	-0.241294	3.67894	6.91317	0.00855633	0.0253111	DOWN	major facilitator superfamily domain containing 5
ENSG00000158301	GPRASP2	-0.241158	4.00333	11.7174	0.000619191	0.00259722	DOWN	G protein-coupled receptor associated sorting protein 2
ENSG00000164068	RNF123	-0.240946	4.61866	11.0539	0.000885014	0.00357489	DOWN	ring finger protein 123
ENSG00000198715	GLMP	-0.240713	5.30431	12.5898	0.000387852	0.00170768	DOWN	glycosylated lysosomal membrane protein
ENSG00000174010	KLHL15	-0.240237	3.41474	7.01338	0.0080903	0.0241312	DOWN	kelch like family member 15
ENSG00000092020	PPP2R3C	-0.240112	4.61522	13.3464	0.000258917	0.00119633	DOWN	protein phosphatase 2 regulatory subunit B''gamma
ENSG00000164332	UBLCP1	-0.239803	5.02975	10.3835	0.00127143	0.00489804	DOWN	ubiquitin like domain containing CTD phosphatase 1
ENSG00000267796	LIN37	-0.239661	3.0549	6.57955	0.0103157	0.0297609	DOWN	lin-37 DREAM MuvB core complex component
ENSG00000134330	IAH1	-0.239511	4.53639	9.43538	0.00212839	0.00767919	DOWN	isoamyl acetate hydrolyzing esterase 1 (putative)
ENSG00000111276	CDKN1B	-0.239492	7.3567	22.8518	1.74986e-06	1.30942e-05	DOWN	cyclin dependent kinase inhibitor 1B
ENSG00000154803	FLCN	-0.239287	5.61417	17.3003	3.19139e-05	0.000184573	DOWN	folliculin
ENSG00000066379	ZNRD1	-0.239205	3.82095	9.55068	0.00199875	0.00726522	DOWN	zinc ribbon domain containing 1
ENSG00000086061	DNAJA1	-0.239148	7.74284	17.9249	2.29794e-05	0.000136963	DOWN	DnaJ heat shock protein family (Hsp40) member A1
ENSG00000122705	CLTA	-0.23914	6.47183	14.8882	0.000114075	0.000574543	DOWN	clathrin light chain A
ENSG00000138686	BBS7	-0.238891	4.39893	12.1003	0.000504138	0.00216383	DOWN	Bardet-Biedl syndrome 7
ENSG00000065833	ME1	-0.238875	4.4684	8.6713	0.00323261	0.0110277	DOWN	malic enzyme 1
ENSG00000115042	FAHD2A	-0.238775	4.27934	13.045	0.0003041	0.0013753	DOWN	fumarylacetoacetate hydrolase domain containing 2A
ENSG00000128656	CHN1	-0.238737	4.08317	10.6034	0.0011288	0.00441841	DOWN	chimerin 1
ENSG00000138032	PPM1B	-0.238607	4.72698	12.2633	0.000461959	0.00200104	DOWN	protein phosphatase, Mg2+/Mn2+ dependent 1B
ENSG00000272047	GTF2H5	-0.238575	3.90614	8.56828	0.00342071	0.0115768	DOWN	general transcription factor IIH subunit 5
ENSG00000031698	SARS	-0.238552	6.71036	24.8043	6.34564e-07	5.23966e-06	DOWN	seryl-tRNA synthetase
ENSG00000178401	DNAJC22	-0.23848	4.0418	10.5384	0.00116917	0.00455034	DOWN	DnaJ heat shock protein family (Hsp40) member C22
ENSG00000168894	RNF181	-0.238472	5.5333	9.14989	0.00248733	0.00883182	DOWN	ring finger protein 181
ENSG00000117118	SDHB	-0.238442	5.72555	14.3288	0.000153498	0.000750663	DOWN	succinate dehydrogenase complex iron sulfur subunit B
ENSG00000142669	SH3BGRL3	-0.238153	6.23728	19.5645	9.72601e-06	6.30943e-05	DOWN	SH3 domain binding glutamate rich protein like 3
ENSG00000141552	ANAPC11	-0.238129	4.36729	5.82383	0.0158105	0.042749	DOWN	anaphase promoting complex subunit 11
ENSG00000127586	CHTF18	-0.23797	4.02136	9.28444	0.00231109	0.00827061	DOWN	chromosome transmission fidelity factor 18
ENSG00000084444	FAM234B	-0.2376	4.8902	15.6043	7.80751e-05	0.000408687	DOWN	family with sequence similarity 234 member B
ENSG00000170270	GON7	-0.237566	3.5234	8.00218	0.00467211	0.0151292	DOWN	GON7, KEOPS complex subunit
ENSG00000162520	SYNC	-0.237525	4.06009	10.5456	0.00116467	0.0045367	DOWN	syncoilin, intermediate filament protein
ENSG00000100439	ABHD4	-0.237266	4.93852	13.0482	0.000303571	0.00137413	DOWN	abhydrolase domain containing 4
ENSG00000139546	TARBP2	-0.237104	4.01944	5.83748	0.0156883	0.0424944	DOWN	TARBP2, RISC loading complex RNA binding subunit
ENSG00000183648	NDUFB1	-0.236943	4.77417	8.7071	0.00316973	0.0108456	DOWN	NADH:ubiquinone oxidoreductase subunit B1
ENSG00000168615	ADAM9	-0.236827	8.54844	9.4043	0.00216477	0.00779603	DOWN	ADAM metallopeptidase domain 9
ENSG00000138698	RAP1GDS1	-0.236781	4.19699	9.64876	0.00189479	0.00694283	DOWN	Rap1 GTPase-GDP dissociation stimulator 1
ENSG00000183011	NAA38	-0.236527	5.60127	8.30201	0.00396013	0.0131098	DOWN	N(alpha)-acetyltransferase 38, NatC auxiliary subunit
ENSG00000171148	TADA3	-0.235942	5.85772	16.3316	5.31699e-05	0.00028913	DOWN	transcriptional adaptor 3
ENSG00000037241	RPL26L1	-0.235937	4.57076	7.91413	0.00490501	0.0157489	DOWN	ribosomal protein L26 like 1
ENSG00000131652	THOC6	-0.235847	4.93454	10.3434	0.00129939	0.00499308	DOWN	THO complex 6
ENSG00000198853	RUSC2	-0.23582	4.03313	11.0365	0.000893334	0.0036053	DOWN	RUN and SH3 domain containing 2
ENSG00000198964	SGMS1	-0.235642	4.79778	13.6619	0.000218851	0.00102968	DOWN	sphingomyelin synthase 1
ENSG00000159388	BTG2	-0.235539	3.11715	5.60319	0.0179278	0.0476155	DOWN	BTG anti-proliferation factor 2
ENSG00000278677	HIST1H2AM	-0.235515	6.38819	8.06826	0.00450474	0.0146603	DOWN	histone cluster 1 H2A family member m
ENSG00000123219	CENPK	-0.235253	5.05339	13.7709	0.000206511	0.000978025	DOWN	centromere protein K
ENSG00000163320	CGGBP1	-0.23487	6.74081	23.1284	1.51536e-06	1.15548e-05	DOWN	CGG triplet repeat binding protein 1
ENSG00000197903	HIST1H2BK	-0.234727	7.71312	9.26384	0.00233722	0.00835974	DOWN	histone cluster 1 H2B family member k
ENSG00000100554	ATP6V1D	-0.234577	5.69013	16.3431	5.28471e-05	0.000287489	DOWN	ATPase H+ transporting V1 subunit D
ENSG00000075240	GRAMD4	-0.23443	3.80961	9.20976	0.00240729	0.00856991	DOWN	GRAM domain containing 4
ENSG00000149929	HIRIP3	-0.234242	4.50664	10.1038	0.00147962	0.00558962	DOWN	HIRA interacting protein 3
ENSG00000165264	NDUFB6	-0.234207	3.74662	7.62913	0.00574329	0.0180664	DOWN	NADH:ubiquinone oxidoreductase subunit B6
ENSG00000066926	FECH	-0.234198	4.52317	11.7672	0.000602827	0.00253715	DOWN	ferrochelatase
ENSG00000111725	PRKAB1	-0.234167	3.52084	8.46511	0.00362024	0.0121413	DOWN	protein kinase AMP-activated non-catalytic subunit beta 1
ENSG00000270231	NBPF8	-0.234055	4.12541	9.02603	0.00266162	0.00935576	DOWN	NBPF member 8
ENSG00000064102	INTS13	-0.234036	5.81426	14.6705	0.000128037	0.000638033	DOWN	integrator complex subunit 13
ENSG00000165792	METTL17	-0.233038	5.51981	13.9882	0.000183959	0.000880387	DOWN	methyltransferase like 17
ENSG00000163635	ATXN7	-0.232995	4.74041	9.02136	0.00266842	0.00937467	DOWN	ataxin 7
ENSG00000014138	POLA2	-0.232911	5.40504	15.9606	6.46752e-05	0.000345094	DOWN	DNA polymerase alpha 2, accessory subunit
ENSG00000134294	SLC38A2	-0.232875	8.62751	6.97282	0.0082757	0.0245982	DOWN	solute carrier family 38 member 2
ENSG00000130522	JUND	-0.232687	5.62102	11.2805	0.000783263	0.00319795	DOWN	JunD proto-oncogene, AP-1 transcription factor subunit
ENSG00000166595	CIAO2B	-0.232555	4.423	5.5247	0.0187498	0.0494202	DOWN	cytosolic iron-sulfur assembly component 2B
ENSG00000154059	IMPACT	-0.232131	4.19266	10.0819	0.00149736	0.00564414	DOWN	impact RWD domain protein
ENSG00000111424	VDR	-0.231694	3.60303	9.52915	0.00202234	0.00733895	DOWN	vitamin D receptor
ENSG00000272921	AC005832.4	-0.23164	5.99432	10.5026	0.00119208	0.00462497	DOWN	novel transcript
ENSG00000004534	RBM6	-0.23147	5.19915	14.1165	0.00017183	0.000829612	DOWN	RNA binding motif protein 6
ENSG00000078967	UBE2D4	-0.231348	3.10131	6.48567	0.0108748	0.0311435	DOWN	ubiquitin conjugating enzyme E2 D4 (putative)
ENSG00000168228	ZCCHC4	-0.231309	4.43945	11.4448	0.000716946	0.00295727	DOWN	zinc finger CCHC-type containing 4
ENSG00000127980	PEX1	-0.231182	4.55146	11.9363	0.000550506	0.00233913	DOWN	peroxisomal biogenesis factor 1
ENSG00000197885	NKIRAS1	-0.231107	2.99943	5.53186	0.0186733	0.04926	DOWN	NFKB inhibitor interacting Ras like 1
ENSG00000096060	FKBP5	-0.230945	4.75117	9.34603	0.00223469	0.00802034	DOWN	FK506 binding protein 5
ENSG00000183155	RABIF	-0.230916	4.33499	10.967	0.000927489	0.003731	DOWN	RAB interacting factor
ENSG00000176273	SLC35G1	-0.230756	3.26338	6.45528	0.0110623	0.0315745	DOWN	solute carrier family 35 member G1
ENSG00000121211	MND1	-0.23045	4.1625	8.35471	0.00384689	0.0127815	DOWN	meiotic nuclear divisions 1
ENSG00000163702	IL17RC	-0.230425	3.83891	10.406	0.00125606	0.00484429	DOWN	interleukin 17 receptor C
ENSG00000186575	NF2	-0.230057	6.87781	22.9507	1.6621e-06	1.25337e-05	DOWN	neurofibromin 2
ENSG00000149476	TKFC	-0.229929	2.85821	5.69544	0.017009	0.0456192	DOWN	triokinase and FMN cyclase
ENSG00000102178	UBL4A	-0.229554	4.57682	9.30748	0.0022822	0.00817795	DOWN	ubiquitin like 4A
ENSG00000042445	RETSAT	-0.229456	4.4237	10.5223	0.0011794	0.00458399	DOWN	retinol saturase
ENSG00000175354	PTPN2	-0.229423	3.67367	7.50035	0.0061687	0.0192273	DOWN	protein tyrosine phosphatase, non-receptor type 2
ENSG00000249115	HAUS5	-0.229414	5.22122	15.2128	9.60489e-05	0.000493589	DOWN	HAUS augmin like complex subunit 5
ENSG00000109436	TBC1D9	-0.229191	4.19647	11.3484	0.00075515	0.00309428	DOWN	TBC1 domain family member 9
ENSG00000232112	TMA7	-0.228989	5.99873	13.9629	0.000186453	0.000890757	DOWN	translation machinery associated 7 homolog
ENSG00000168234	TTC39C	-0.228911	3.67655	9.54	0.00201041	0.00730179	DOWN	tetratricopeptide repeat domain 39C
ENSG00000072756	TRNT1	-0.228892	3.77125	7.45773	0.00631646	0.0195895	DOWN	tRNA nucleotidyl transferase 1
ENSG00000083799	CYLD	-0.228859	4.78258	8.36083	0.00383396	0.0127447	DOWN	CYLD lysine 63 deubiquitinase
ENSG00000196588	MRTFA	-0.228599	5.00993	11.6635	0.000637394	0.00266538	DOWN	myocardin related transcription factor A
ENSG00000104904	OAZ1	-0.228565	8.08474	9.50199	0.00205249	0.00743087	DOWN	ornithine decarboxylase antizyme 1
ENSG00000180957	PITPNB	-0.228503	5.22571	11.1846	0.000824807	0.00335253	DOWN	phosphatidylinositol transfer protein beta
ENSG00000136044	APPL2	-0.228394	4.93355	14.35	0.000151776	0.000743573	DOWN	adaptor protein, phosphotyrosine interacting with PH domain and leucine zipper 2
ENSG00000144635	DYNC1LI1	-0.228243	5.53901	17.3481	3.11215e-05	0.000180603	DOWN	dynein cytoplasmic 1 light intermediate chain 1
ENSG00000184708	EIF4ENIF1	-0.228042	4.90091	15.1033	0.000101783	0.000518373	DOWN	eukaryotic translation initiation factor 4E nuclear import factor 1
ENSG00000171853	TRAPPC12	-0.227971	3.77798	7.4399	0.00637933	0.0197351	DOWN	trafficking protein particle complex 12
ENSG00000136231	IGF2BP3	-0.227801	4.96862	15.2442	9.44682e-05	0.000486015	DOWN	insulin like growth factor 2 mRNA binding protein 3
ENSG00000137944	KYAT3	-0.227688	4.22868	7.78847	0.00525807	0.0167446	DOWN	kynurenine aminotransferase 3
ENSG00000151353	TMEM18	-0.227632	4.92186	9.63366	0.00191044	0.0069889	DOWN	transmembrane protein 18
ENSG00000143727	ACP1	-0.227497	5.55858	14.1152	0.000171948	0.000829884	DOWN	acid phosphatase 1
ENSG00000188419	CHM	-0.227206	5.81704	16.7048	4.36704e-05	0.000242694	DOWN	CHM, Rab escort protein 1
ENSG00000139531	SUOX	-0.227193	3.85359	7.4439	0.00636519	0.0197048	DOWN	sulfite oxidase
ENSG00000155313	USP25	-0.227186	6.19098	15.2004	9.66855e-05	0.000495926	DOWN	ubiquitin specific peptidase 25
ENSG00000033170	FUT8	-0.227105	5.11797	16.4219	5.06966e-05	0.000276783	DOWN	fucosyltransferase 8
ENSG00000167513	CDT1	-0.227097	5.31758	13.4459	0.000245548	0.00114229	DOWN	chromatin licensing and DNA replication factor 1
ENSG00000162819	BROX	-0.227072	6.97632	19.2459	1.14915e-05	7.33274e-05	DOWN	BRO1 domain and CAAX motif containing
ENSG00000167797	CDK2AP2	-0.227051	4.25523	7.15711	0.00746675	0.0225622	DOWN	cyclin dependent kinase 2 associated protein 2
ENSG00000115282	TTC31	-0.226876	3.79194	10.3941	0.00126422	0.00487301	DOWN	tetratricopeptide repeat domain 31
ENSG00000139350	NEDD1	-0.226816	5.88377	17.1086	3.53014e-05	0.000201097	DOWN	neural precursor cell expressed, developmentally down-regulated 1
ENSG00000095380	NANS	-0.226536	6.2133	21.9306	2.8269e-06	2.02224e-05	DOWN	N-acetylneuraminate synthase
ENSG00000168679	SLC16A4	-0.226165	4.13533	8.43171	0.00368733	0.0123293	DOWN	solute carrier family 16 member 4
ENSG00000155380	SLC16A1	-0.225989	6.42973	19.8023	8.58777e-06	5.61641e-05	DOWN	solute carrier family 16 member 1
ENSG00000164978	NUDT2	-0.225829	3.29468	5.57383	0.0182309	0.0482983	DOWN	nudix hydrolase 2
ENSG00000142459	EVI5L	-0.225122	4.35892	7.77698	0.00529161	0.0168312	DOWN	ecotropic viral integration site 5 like
ENSG00000151466	SCLT1	-0.224763	4.33755	10.2375	0.00137611	0.00524947	DOWN	sodium channel and clathrin linker 1
ENSG00000243137	PSG4	-0.22474	3.30318	6.08405	0.0136408	0.0377117	DOWN	pregnancy specific beta-1-glycoprotein 4
ENSG00000124596	OARD1	-0.224407	3.43909	6.10414	0.0134866	0.0373232	DOWN	O-acyl-ADP-ribose deacylase 1
ENSG00000137100	DCTN3	-0.224365	4.98293	7.97682	0.004738	0.0152954	DOWN	dynactin subunit 3
ENSG00000158406	HIST1H4H	-0.224272	7.28438	6.75437	0.00935182	0.027356	DOWN	histone cluster 1 H4 family member h
ENSG00000116205	TCEANC2	-0.224182	3.45113	8.62171	0.00332179	0.0112896	DOWN	transcription elongation factor A N-terminal and central domain containing 2
ENSG00000196576	PLXNB2	-0.224141	7.48692	14.1103	0.000172396	0.000831755	DOWN	plexin B2
ENSG00000164081	TEX264	-0.224054	4.61212	8.61926	0.00332627	0.011302	DOWN	testis expressed 264
ENSG00000164051	CCDC51	-0.224044	3.39574	7.65275	0.00566858	0.0178561	DOWN	coiled-coil domain containing 51
ENSG00000221968	FADS3	-0.22403	3.99431	9.57284	0.00197478	0.00718957	DOWN	fatty acid desaturase 3
ENSG00000135124	P2RX4	-0.224019	3.11766	6.69215	0.00968381	0.0281761	DOWN	purinergic receptor P2X 4
ENSG00000174796	THAP6	-0.223896	3.15836	6.08067	0.0136669	0.0377611	DOWN	THAP domain containing 6
ENSG00000084676	NCOA1	-0.223882	4.98115	12.0721	0.000511808	0.00219499	DOWN	nuclear receptor coactivator 1
ENSG00000172469	MANEA	-0.223772	4.12972	8.82255	0.00297531	0.0102758	DOWN	mannosidase endo-alpha
ENSG00000131373	HACL1	-0.223745	4.70187	9.98105	0.00158159	0.00593543	DOWN	2-hydroxyacyl-CoA lyase 1
ENSG00000171503	ETFDH	-0.223653	3.7758	10.2976	0.00133202	0.0051084	DOWN	electron transfer flavoprotein dehydrogenase
ENSG00000177700	POLR2L	-0.223559	5.19861	6.05883	0.0138369	0.038169	DOWN	RNA polymerase II subunit L
ENSG00000166946	CCNDBP1	-0.223467	4.40373	10.6465	0.00110282	0.00433464	DOWN	cyclin D1 binding protein 1
ENSG00000100575	TIMM9	-0.223423	3.99779	8.98636	0.00272003	0.00951697	DOWN	translocase of inner mitochondrial membrane 9
ENSG00000096872	IFT74	-0.223217	4.21688	8.95293	0.00277024	0.00966046	DOWN	intraflagellar transport 74
ENSG00000035687	ADSS	-0.223134	5.5984	13.44	0.000246322	0.0011455	DOWN	adenylosuccinate synthase
ENSG00000226210	WASH8P	-0.223031	4.16354	7.57836	0.00590733	0.0185142	DOWN	WAS protein family homolog 8, pseudogene
ENSG00000138778	CENPE	-0.222889	7.40586	13.072	0.000299736	0.00135872	DOWN	centromere protein E
ENSG00000006652	IFRD1	-0.222859	4.78612	6.60563	0.0101657	0.0293902	DOWN	interferon related developmental regulator 1
ENSG00000127423	AUNIP	-0.22279	3.77318	10.7036	0.0010693	0.00421694	DOWN	aurora kinase A and ninein interacting protein
ENSG00000115415	STAT1	-0.222773	6.85823	14.6498	0.000129447	0.000644354	DOWN	signal transducer and activator of transcription 1
ENSG00000172922	RNASEH2C	-0.22268	4.33174	8.7949	0.00302073	0.0104142	DOWN	ribonuclease H2 subunit C
ENSG00000103942	HOMER2	-0.222561	3.22507	6.99678	0.00816566	0.0243188	DOWN	homer scaffold protein 2
ENSG00000196787	HIST1H2AG	-0.222561	8.55109	6.43376	0.0111971	0.0318927	DOWN	histone cluster 1 H2A family member g
ENSG00000196236	XPNPEP3	-0.222552	5.04605	14.4131	0.000146775	0.00072218	DOWN	X-prolyl aminopeptidase 3
ENSG00000138166	DUSP5	-0.222473	6.59673	15.6448	7.64208e-05	0.000401026	DOWN	dual specificity phosphatase 5
ENSG00000089060	SLC8B1	-0.222288	3.69871	9.09447	0.00256383	0.00905165	DOWN	solute carrier family 8 member B1
ENSG00000145743	FBXL17	-0.221906	3.16216	5.89436	0.0151894	0.0413896	DOWN	F-box and leucine rich repeat protein 17
ENSG00000092439	TRPM7	-0.221905	6.05894	13.3842	0.000253754	0.00117486	DOWN	transient receptor potential cation channel subfamily M member 7
ENSG00000101888	NXT2	-0.221839	3.13548	6.13491	0.0132538	0.0367985	DOWN	nuclear transport factor 2 like export factor 2
ENSG00000089159	PXN	-0.221762	6.15484	16.0884	6.04538e-05	0.0003246	DOWN	paxillin
ENSG00000131470	PSMC3IP	-0.221576	3.92953	8.35955	0.00383666	0.0127506	DOWN	PSMC3 interacting protein
ENSG00000115525	ST3GAL5	-0.221559	3.32909	7.43763	0.0063874	0.0197556	DOWN	ST3 beta-galactoside alpha-2,3-sialyltransferase 5
ENSG00000181472	ZBTB2	-0.221279	4.63106	10.0602	0.00151503	0.00570603	DOWN	zinc finger and BTB domain containing 2
ENSG00000197530	MIB2	-0.221077	3.12388	5.62217	0.0177347	0.047161	DOWN	mindbomb E3 ubiquitin protein ligase 2
ENSG00000009830	POMT2	-0.221053	4.44903	8.22426	0.00413341	0.0136076	DOWN	protein O-mannosyltransferase 2
ENSG00000114030	KPNA1	-0.220618	6.19933	17.9402	2.27953e-05	0.000136044	DOWN	karyopherin subunit alpha 1
ENSG00000033327	GAB2	-0.22054	4.56679	10.3503	0.00129451	0.0049771	DOWN	GRB2 associated binding protein 2
ENSG00000104859	CLASRP	-0.220404	4.28401	7.39772	0.00653065	0.0201439	DOWN	CLK4 associating serine/arginine rich protein
ENSG00000163681	SLMAP	-0.220303	5.67709	16.1949	5.71466e-05	0.000308298	DOWN	sarcolemma associated protein
ENSG00000166908	PIP4K2C	-0.220217	4.44466	9.6675	0.00187557	0.00688717	DOWN	phosphatidylinositol-5-phosphate 4-kinase type 2 gamma
ENSG00000223802	CERS1	-0.220166	3.84939	6.37086	0.0116009	0.0328441	DOWN	ceramide synthase 1
ENSG00000147475	ERLIN2	-0.220101	6.01847	18.5598	1.64656e-05	0.000101417	DOWN	ER lipid raft associated 2
ENSG00000143337	TOR1AIP1	-0.220097	6.91264	22.5546	2.04253e-06	1.50695e-05	DOWN	torsin 1A interacting protein 1
ENSG00000091157	WDR7	-0.220057	4.40776	9.97443	0.00158729	0.00595065	DOWN	WD repeat domain 7
ENSG00000167965	MLST8	-0.220046	5.50511	14.5104	0.00013939	0.000688328	DOWN	MTOR associated protein, LST8 homolog
ENSG00000116752	BCAS2	-0.219848	4.83589	8.99145	0.00271246	0.00949536	DOWN	BCAS2, pre-mRNA processing factor
ENSG00000156931	VPS8	-0.21982	5.37621	16.0452	6.18488e-05	0.000331049	DOWN	VPS8, CORVET complex subunit
ENSG00000130813	C19orf66	-0.219456	3.71648	6.49838	0.0107973	0.030941	DOWN	chromosome 19 open reading frame 66
ENSG00000103249	CLCN7	-0.219279	6.11025	16.4822	4.91078e-05	0.000269727	DOWN	chloride voltage-gated channel 7
ENSG00000184445	KNTC1	-0.218886	7.14665	18.3562	1.83222e-05	0.000111743	DOWN	kinetochore associated 1
ENSG00000251022	THAP9-AS1	-0.218692	3.47027	5.68035	0.017156	0.0459502	DOWN	THAP9 antisense RNA 1
ENSG00000109919	MTCH2	-0.218378	6.01274	17.0818	3.58029e-05	0.00020336	DOWN	mitochondrial carrier 2
ENSG00000157869	RAB28	-0.218155	4.15839	8.2866	0.00399388	0.0132055	DOWN	RAB28, member RAS oncogene family
ENSG00000006831	ADIPOR2	-0.218082	7.37251	19.0692	1.26065e-05	7.96601e-05	DOWN	adiponectin receptor 2
ENSG00000100354	TNRC6B	-0.217997	6.16962	15.6165	7.75733e-05	0.000406604	DOWN	trinucleotide repeat containing 6B
ENSG00000172428	COPS9	-0.217677	4.01261	8.56504	0.00342679	0.0115849	DOWN	COP9 signalosome subunit 9
ENSG00000078902	TOLLIP	-0.217617	4.19749	7.80018	0.00522412	0.0166442	DOWN	toll interacting protein
ENSG00000171320	ESCO2	-0.217523	6.17121	16.2684	5.49732e-05	0.000297665	DOWN	establishment of sister chromatid cohesion N-acetyltransferase 2
ENSG00000218283	MORF4L1P1	-0.217292	2.98553	5.75917	0.0164028	0.0441582	DOWN	mortality factor 4 like 1 pseudogene 1
ENSG00000134569	LRP4	-0.217125	3.56944	5.6927	0.0170356	0.0456725	DOWN	LDL receptor related protein 4
ENSG00000069849	ATP1B3	-0.2171	5.12153	15.4578	8.43693e-05	0.000438688	DOWN	ATPase Na+/K+ transporting subunit beta 3
ENSG00000151806	GUF1	-0.21705	4.8303	10.066	0.00151027	0.00568967	DOWN	GUF1 homolog, GTPase
ENSG00000143977	SNRPG	-0.216917	5.37712	6.68849	0.00970374	0.0282281	DOWN	small nuclear ribonucleoprotein polypeptide G
ENSG00000239382	ALKBH6	-0.216913	3.84903	7.37868	0.00660015	0.0202987	DOWN	alkB homolog 6
ENSG00000103174	NAGPA	-0.216528	4.14366	5.51463	0.018858	0.0496611	DOWN	N-acetylglucosamine-1-phosphodiester alpha-N-acetylglucosaminidase
ENSG00000110063	DCPS	-0.216521	4.13493	8.4002	0.00375179	0.0125051	DOWN	decapping enzyme, scavenger
ENSG00000111652	COPS7A	-0.216512	6.84197	13.8201	0.000201168	0.000955374	DOWN	COP9 signalosome subunit 7A
ENSG00000135632	SMYD5	-0.216439	4.46729	7.49521	0.00618633	0.0192691	DOWN	SMYD family member 5
ENSG00000246705	H2AFJ	-0.216371	4.73514	8.14901	0.00430846	0.0141022	DOWN	H2A histone family member J
ENSG00000138018	SELENOI	-0.216056	5.0153	11.4006	0.000734198	0.00301839	DOWN	selenoprotein I
ENSG00000154781	CCDC174	-0.215984	3.78685	8.32806	0.00390372	0.0129482	DOWN	coiled-coil domain containing 174
ENSG00000134440	NARS	-0.215886	6.99172	18.4068	1.78416e-05	0.000109202	DOWN	asparaginyl-tRNA synthetase
ENSG00000183530	PRR14L	-0.215796	5.93109	10.3347	0.00130553	0.00501102	DOWN	proline rich 14 like
ENSG00000151445	VIPAS39	-0.215392	4.30948	10.5939	0.00113464	0.00443746	DOWN	VPS33B interacting protein, apical-basolateral polarity regulator, spe-39 homolog
ENSG00000138434	ITPRID2	-0.215329	8.25644	10.4548	0.00122331	0.00473404	DOWN	ITPR interacting domain containing 2
ENSG00000211456	SACM1L	-0.215034	4.63902	8.62926	0.00330805	0.0112485	DOWN	SAC1 like phosphatidylinositide phosphatase
ENSG00000131778	CHD1L	-0.214967	4.81764	10.6566	0.00109681	0.00431423	DOWN	chromodomain helicase DNA binding protein 1 like
ENSG00000137171	KLC4	-0.214761	4.09603	6.46104	0.0110265	0.0315053	DOWN	kinesin light chain 4
ENSG00000161888	SPC24	-0.214702	6.35073	19.1034	1.23821e-05	7.83513e-05	DOWN	SPC24, NDC80 kinetochore complex component
ENSG00000086102	NFX1	-0.214476	4.99323	11.9039	0.000560152	0.00237291	DOWN	nuclear transcription factor, X-box binding 1
ENSG00000104946	TBC1D17	-0.214419	4.16155	7.76716	0.00532047	0.0169118	DOWN	TBC1 domain family member 17
ENSG00000137842	TMEM62	-0.214349	3.05954	5.63322	0.0176233	0.0469255	DOWN	transmembrane protein 62
ENSG00000000003	TSPAN6	-0.214191	4.55374	9.06904	0.00259974	0.00915949	DOWN	tetraspanin 6
[truncated: 3,187 more rows]

## Sheet: edgeR CAb3-EV
Ensembl	Symbol	CAb3-EV_logFC	CAb3-EV_logCPM	CAb3-EV_LR	CAb3-EV_PValue	CAb3-EV_FDR	CAb3-EV_Status	Description
ENSG00000258232	AC125611.3	-10.7548	1.78673	47.412	5.75294e-12	3.62034e-11	DOWN	novel transcript, antisense to TUBA1C
ENSG00000256861	AC048338.1	-8.83605	-0.0914536	123.773	9.44778e-29	1.79327e-27	DOWN	novel transcript
ENSG00000260676	LINC01541	-7.38725	0.0927242	233.688	9.35567e-53	4.53881e-51	DOWN	long intergenic non-protein coding RNA 1541
ENSG00000196611	MMP1	-6.35166	3.73786	1495.37	0	0	DOWN	matrix metallopeptidase 1
ENSG00000163395	IGFN1	-5.59349	-0.0696119	180.777	3.28003e-41	1.07336e-39	DOWN	immunoglobulin-like and fibronectin type III domain containing 1
ENSG00000181195	PENK	-4.22864	0.0781851	136.532	1.52664e-31	3.3149e-30	DOWN	proenkephalin
ENSG00000117122	MFAP2	-4.01777	-0.00875561	127.814	1.23268e-29	2.44684e-28	DOWN	microfibril associated protein 2
ENSG00000196460	RFX8	-3.97684	0.720077	187.395	1.17773e-42	4.08524e-41	DOWN	RFX family member 8, lacking RFX DNA binding domain
ENSG00000125538	IL1B	-3.95494	6.98518	3604.54	0	0	DOWN	interleukin 1 beta
ENSG00000150782	IL18	-3.74725	0.180854	127.501	1.44334e-29	2.8609e-28	DOWN	interleukin 18
ENSG00000163814	CDCP1	-3.72977	-0.469866	83.0976	7.81018e-20	8.78882e-19	DOWN	CUB domain containing protein 1
ENSG00000108342	CSF3	-3.69026	-0.196559	93.6099	3.84265e-22	5.05852e-21	DOWN	colony stimulating factor 3
ENSG00000128965	CHAC1	-3.64727	2.62953	451.699	3.07923e-100	4.96795e-98	DOWN	ChaC glutathione specific gamma-glutamylcyclotransferase 1
ENSG00000041982	TNC	-3.58993	5.15184	1877.95	0	0	DOWN	tenascin C
ENSG00000164509	IL31RA	-3.45793	-0.397793	85.8314	1.95946e-20	2.30403e-19	DOWN	interleukin 31 receptor A
ENSG00000136059	VILL	-3.30332	-0.528952	81.3637	1.8778e-19	2.04992e-18	DOWN	villin like
ENSG00000126860	EVI2A	-3.21788	1.65049	326.03	7.03778e-73	6.3823e-71	DOWN	ecotropic viral integration site 2A
ENSG00000113805	CNTN3	-3.17312	0.0119475	96.1672	1.05577e-22	1.4576e-21	DOWN	contactin 3
ENSG00000138772	ANXA3	-3.09451	0.467205	153.411	3.11428e-35	8.10705e-34	DOWN	annexin A3
ENSG00000265118	AC134669.1	-3.04626	-0.160057	66.0044	4.49918e-16	3.94104e-15	DOWN	novel protein
ENSG00000163734	CXCL3	-3.0034	-0.454536	63.3958	1.69076e-15	1.41919e-14	DOWN	C-X-C motif chemokine ligand 3
ENSG00000141338	ABCA8	-2.98058	-0.213898	89.18	3.60477e-21	4.46573e-20	DOWN	ATP binding cassette subfamily A member 8
ENSG00000169429	CXCL8	-2.85384	4.17342	631.58	2.26589e-139	7.31144e-137	DOWN	C-X-C motif chemokine ligand 8
ENSG00000189369	GSPT2	-2.81146	1.36843	219.509	1.15723e-49	5.04924e-48	DOWN	G1 to S phase transition 2
ENSG00000123610	TNFAIP6	-2.80456	0.338561	87.9367	6.7584e-21	8.21128e-20	DOWN	TNF alpha induced protein 6
ENSG00000151364	KCTD14	-2.78906	0.616218	90.7381	1.64001e-21	2.07431e-20	DOWN	potassium channel tetramerization domain containing 14
ENSG00000130513	GDF15	-2.68856	3.23696	411.023	2.19545e-91	2.8469e-89	DOWN	growth differentiation factor 15
ENSG00000197971	MBP	-2.62245	2.50764	376.92	5.82929e-84	6.52269e-82	DOWN	myelin basic protein
ENSG00000121236	TRIM6	-2.61737	0.66688	113.449	1.72068e-26	2.91152e-25	DOWN	tripartite motif containing 6
ENSG00000136826	KLF4	-2.58668	1.59189	163.959	1.5439e-37	4.3987e-36	DOWN	Kruppel like factor 4
ENSG00000134668	SPOCD1	-2.5825	1.82075	251.993	9.55109e-57	5.3436e-55	DOWN	SPOC domain containing 1
ENSG00000133863	TEX15	-2.57758	-0.0462113	75.2134	4.22484e-18	4.19911e-17	DOWN	testis expressed 15, meiosis and synapsis associated
ENSG00000128342	LIF	-2.5729	5.71104	1804.02	0	0	DOWN	LIF, interleukin 6 family cytokine
ENSG00000122585	NPY	-2.57008	-0.490376	53.9497	2.05691e-13	1.45388e-12	DOWN	neuropeptide Y
ENSG00000188677	PARVB	-2.55337	1.6663	254.52	2.68528e-57	1.52698e-55	DOWN	parvin beta
ENSG00000088543	C3orf18	-2.52226	1.39484	166.109	5.23759e-38	1.51715e-36	DOWN	chromosome 3 open reading frame 18
ENSG00000274290	HIST1H2BE	-2.51141	3.87503	506.92	2.96652e-112	5.88007e-110	DOWN	histone cluster 1 H2B family member e
ENSG00000091129	NRCAM	-2.47152	0.848649	119.771	7.0986e-28	1.29938e-26	DOWN	neuronal cell adhesion molecule
ENSG00000153714	LURAP1L	-2.42451	2.61504	278.162	1.88892e-62	1.24212e-60	DOWN	leucine rich adaptor protein 1 like
ENSG00000134769	DTNA	-2.34652	-0.410899	42.9039	5.74966e-11	3.31298e-10	DOWN	dystrobrevin alpha
ENSG00000128228	SDF2L1	-2.27629	2.14067	128.014	1.11451e-29	2.22181e-28	DOWN	stromal cell derived factor 2 like 1
ENSG00000118257	NRP2	-2.27127	5.70439	1780.75	0	0	DOWN	neuropilin 2
ENSG00000132185	FCRLA	-2.27107	0.00334768	71.1481	3.31392e-17	3.12581e-16	DOWN	Fc receptor like A
ENSG00000175197	DDIT3	-2.25162	3.837	90.1259	2.23479e-21	2.80105e-20	DOWN	DNA damage inducible transcript 3
ENSG00000148344	PTGES	-2.2343	3.76185	653.48	3.91092e-144	1.3566e-141	DOWN	prostaglandin E synthase
ENSG00000174600	CMKLR1	-2.22652	0.133711	51.1287	8.65028e-13	5.85476e-12	DOWN	chemerin chemokine-like receptor 1
ENSG00000154319	FAM167A	-2.22352	3.28411	525.744	2.38192e-116	5.00746e-114	DOWN	family with sequence similarity 167 member A
ENSG00000081041	CXCL2	-2.21304	1.52478	124.413	6.8397e-29	1.31078e-27	DOWN	C-X-C motif chemokine ligand 2
ENSG00000224945	AL353150.1	-2.21106	-0.513176	40.0212	2.51228e-10	1.35528e-09	DOWN	novel transcript
ENSG00000136999	NOV	-2.18742	1.64314	170.887	4.73527e-39	1.43454e-37	DOWN	nephroblastoma overexpressed
ENSG00000099256	PRTFDC1	-2.15816	1.94586	245.54	2.43626e-55	1.29019e-53	DOWN	phosphoribosyl transferase domain containing 1
ENSG00000226328	NUP50-DT	-2.14435	-0.275425	45.5623	1.47863e-11	8.96285e-11	DOWN	NUP50 divergent transcript
ENSG00000158246	TENT5B	-2.13886	0.145069	41.4057	1.23697e-10	6.89273e-10	DOWN	terminal nucleotidyltransferase 5B
ENSG00000249992	TMEM158	-2.12626	2.3809	254.864	2.25952e-57	1.30087e-55	DOWN	transmembrane protein 158 (gene/pseudogene)
ENSG00000112715	VEGFA	-2.11036	4.56512	450.933	4.51936e-100	7.20761e-98	DOWN	vascular endothelial growth factor A
ENSG00000171951	SCG2	-2.10212	9.02333	1111	1.34329e-243	1.16488e-240	DOWN	secretogranin II
ENSG00000144821	MYH15	-2.09606	0.168266	68.1717	1.49858e-16	1.35635e-15	DOWN	myosin heavy chain 15
ENSG00000162692	VCAM1	-2.07068	4.20371	433.511	2.79786e-96	3.92125e-94	DOWN	vascular cell adhesion molecule 1
ENSG00000164619	BMPER	-2.06712	0.272599	69.3405	8.28523e-17	7.58296e-16	DOWN	BMP binding endothelial regulator
ENSG00000064655	EYA2	-2.06383	0.932246	103.314	2.86071e-24	4.31439e-23	DOWN	EYA transcriptional coactivator and phosphatase 2
ENSG00000100558	PLEK2	-2.06132	-0.375721	32.3652	1.27753e-08	5.85223e-08	DOWN	pleckstrin 2
ENSG00000095752	IL11	-2.04771	3.17254	394.744	7.67701e-88	9.51059e-86	DOWN	interleukin 11
ENSG00000138639	ARHGAP24	-2.03925	2.40139	290.213	4.46864e-65	3.196e-63	DOWN	Rho GTPase activating protein 24
ENSG00000175471	MCTP1	-2.03895	4.00557	571.456	2.70797e-126	6.95799e-124	DOWN	multiple C2 and transmembrane domain containing 1
ENSG00000177614	PGBD5	-2.0359	0.655271	67.1625	2.50022e-16	2.21948e-15	DOWN	piggyBac transposable element derived 5
ENSG00000100234	TIMP3	-2.0218	6.95852	1009.68	1.41622e-221	9.82501e-219	DOWN	TIMP metallopeptidase inhibitor 3
ENSG00000106772	PRUNE2	-2.01954	4.15826	466.926	1.49504e-103	2.52971e-101	DOWN	prune homolog 2
ENSG00000278771	RN7SL3	-2.01013	7.73062	314.619	2.15315e-70	1.75735e-68	DOWN	RNA, 7SL, cytoplasmic 3
ENSG00000184867	ARMCX2	-2.01005	2.06545	237.33	1.50305e-53	7.47485e-52	DOWN	armadillo repeat containing X-linked 2
ENSG00000145107	TM4SF19	-2.0057	0.320461	72.6309	1.56309e-17	1.50715e-16	DOWN	transmembrane 4 L six family member 19
ENSG00000182621	PLCB1	-2.00168	2.17208	197.172	8.64738e-45	3.31443e-43	DOWN	phospholipase C beta 1
ENSG00000268812	AC004264.1	-1.9914	-0.0286319	44.2424	2.90124e-11	1.71735e-10	DOWN	uncharacterized LOC91370
ENSG00000163739	CXCL1	-1.99129	3.67198	543.669	3.0007e-120	6.50543e-118	DOWN	C-X-C motif chemokine ligand 1
ENSG00000118473	SGIP1	-1.99123	1.73899	168.565	1.52266e-38	4.48553e-37	DOWN	SH3 domain GRB2 like endophilin interacting protein 1
ENSG00000185862	EVI2B	-1.98385	1.81397	162.317	3.52717e-37	9.90678e-36	DOWN	ecotropic viral integration site 2B
ENSG00000175592	FOSL1	-1.9833	5.65228	920.769	2.99898e-202	1.60042e-199	DOWN	FOS like 1, AP-1 transcription factor subunit
ENSG00000166923	GREM1	-1.96547	4.39528	555.583	7.68128e-123	1.74718e-120	DOWN	gremlin 1, DAN family BMP antagonist
ENSG00000179046	TRIML2	-1.95295	0.831782	85.104	2.83079e-20	3.29231e-19	DOWN	tripartite motif family like 2
ENSG00000118503	TNFAIP3	-1.91775	3.13276	363.843	4.10021e-81	4.34278e-79	DOWN	TNF alpha induced protein 3
ENSG00000107984	DKK1	-1.91415	4.8126	933.233	5.85419e-205	3.38445e-202	DOWN	dickkopf WNT signaling pathway inhibitor 1
ENSG00000261040	WFDC21P	-1.9061	2.86754	310.057	2.1226e-69	1.66391e-67	DOWN	WAP four-disulfide core domain 21, pseudogene
ENSG00000180353	HCLS1	-1.90057	1.74117	154.145	2.15322e-35	5.64763e-34	DOWN	hematopoietic cell-specific Lyn substrate 1
ENSG00000181649	PHLDA2	-1.89778	2.80069	248.282	6.15111e-56	3.29524e-54	DOWN	pleckstrin homology like domain family A member 2
ENSG00000169594	BNC1	-1.88885	5.95915	1284.6	2.5088e-281	3.16451e-278	DOWN	basonuclin 1
ENSG00000079263	SP140	-1.87742	-0.403118	33.8611	5.91909e-09	2.80681e-08	DOWN	SP140 nuclear body protein
ENSG00000134531	EMP1	-1.87569	6.19113	1021.41	3.97721e-224	2.90441e-221	DOWN	epithelial membrane protein 1
ENSG00000189001	SBSN	-1.87021	1.23267	92.5392	6.60042e-22	8.57498e-21	DOWN	suprabasin
ENSG00000137819	PAQR5	-1.86177	2.87602	269.526	1.43943e-60	9.11969e-59	DOWN	progestin and adipoQ receptor family member 5
ENSG00000163735	CXCL5	-1.86002	1.65988	158.123	2.90877e-36	7.94473e-35	DOWN	C-X-C motif chemokine ligand 5
ENSG00000127220	ABHD8	-1.85931	0.590764	75.5129	3.63032e-18	3.62119e-17	DOWN	abhydrolase domain containing 8
ENSG00000185022	MAFF	-1.84182	4.27756	669.824	1.0914e-147	3.88285e-145	DOWN	MAF bZIP transcription factor F
ENSG00000120217	CD274	-1.82916	2.69323	248.525	5.44458e-56	2.92804e-54	DOWN	CD274 molecule
ENSG00000215861	AC245297.1	-1.82844	1.41986	109.92	1.02002e-25	1.66308e-24	DOWN	phosphodiesterase 4D interacting protein-like
ENSG00000206585	RNVU1-7	-1.82389	7.86278	11.9353	0.000550798	0.00132197	DOWN	RNA, variant U1 small nuclear 7
ENSG00000254887	AC010247.1	-1.8207	1.45957	100.074	1.46775e-23	2.12801e-22	DOWN	uncharacterized LOC100505622
ENSG00000188064	WNT7B	-1.82025	0.353984	59.2966	1.35613e-14	1.06247e-13	DOWN	Wnt family member 7B
ENSG00000147119	CHST7	-1.81471	1.09281	81.6532	1.62185e-19	1.78306e-18	DOWN	carbohydrate sulfotransferase 7
ENSG00000154065	ANKRD29	-1.80624	0.320929	62.5151	2.64412e-15	2.1929e-14	DOWN	ankyrin repeat domain 29
ENSG00000151490	PTPRO	-1.79153	0.00979323	34.3446	4.61685e-09	2.21503e-08	DOWN	protein tyrosine phosphatase, receptor type O
ENSG00000246430	LINC00968	-1.7906	0.2014	44.2082	2.95235e-11	1.74686e-10	DOWN	long intergenic non-protein coding RNA 968
ENSG00000119698	PPP4R4	-1.78694	0.637725	40.0237	2.50902e-10	1.35405e-09	DOWN	protein phosphatase 4 regulatory subunit 4
ENSG00000187957	DNER	-1.78175	5.57059	921.293	2.30643e-202	1.28007e-199	DOWN	delta/notch like EGF repeat containing
ENSG00000023445	BIRC3	-1.75178	3.54159	285.84	4.00919e-64	2.76753e-62	DOWN	baculoviral IAP repeat containing 3
ENSG00000125726	CD70	-1.74508	4.49439	302.372	1.00227e-67	7.64091e-66	DOWN	CD70 molecule
ENSG00000259518	LINC01583	-1.74358	0.294881	53.0262	3.29127e-13	2.28904e-12	DOWN	long intergenic non-protein coding RNA 1583
ENSG00000117069	ST6GALNAC5	-1.73657	0.115774	48.4042	3.46819e-12	2.22371e-11	DOWN	ST6 N-acetylgalactosaminide alpha-2,6-sialyltransferase 5
ENSG00000112837	TBX18	-1.73445	-0.467827	27.0159	2.01791e-07	8.14145e-07	DOWN	T-box 18
ENSG00000173156	RHOD	-1.73414	1.66768	145.679	1.52607e-33	3.70178e-32	DOWN	ras homolog family member D
ENSG00000175426	PCSK1	-1.72582	0.808673	52.0749	5.3423e-13	3.6659e-12	DOWN	proprotein convertase subtilisin/kexin type 1
ENSG00000178202	KDELC2	-1.71843	3.4414	427.742	5.03775e-95	6.85282e-93	DOWN	KDEL motif containing 2
ENSG00000106366	SERPINE1	-1.7052	6.88225	1062.51	4.64154e-233	3.57786e-230	DOWN	serpin family E member 1
ENSG00000183196	CHST6	-1.69299	0.0151112	29.8868	4.58011e-08	1.9791e-07	DOWN	carbohydrate sulfotransferase 6
ENSG00000205809	KLRC2	-1.67806	-0.320584	26.5682	2.54401e-07	1.0117e-06	DOWN	killer cell lectin like receptor C2
ENSG00000242147	AL365356.5	-1.67521	0.663495	57.1782	3.98061e-14	3.00495e-13	DOWN	uncharacterized LOC105376382
ENSG00000278233	RNA5-8SN2	-1.66032	1.82361	13.9946	0.000183334	0.000482137	DOWN	RNA, 5.8S ribosomal N2
ENSG00000278189	RNA5-8SN2	-1.66032	1.82361	13.995	0.0001833	0.000482137	DOWN	RNA, 5.8S ribosomal N2
ENSG00000277739	RNA5-8SN2	-1.66032	1.82361	13.9956	0.000183242	0.000482078	DOWN	RNA, 5.8S ribosomal N2
ENSG00000275215	RNA5-8SN2	-1.66032	1.82361	13.9962	0.000183176	0.000481996	DOWN	RNA, 5.8S ribosomal N2
ENSG00000163083	INHBB	-1.64877	3.14838	303.601	5.40982e-68	4.17007e-66	DOWN	inhibin subunit beta B
ENSG00000197467	COL13A1	-1.64043	4.62624	460.332	4.07062e-102	6.80479e-100	DOWN	collagen type XIII alpha 1 chain
ENSG00000164684	ZNF704	-1.62788	-0.212524	31.3035	2.20683e-08	9.86593e-08	DOWN	zinc finger protein 704
ENSG00000197956	S100A6	-1.61891	7.2941	470.882	2.06003e-104	3.52875e-102	DOWN	S100 calcium binding protein A6
ENSG00000262074	SNORD3B-2	-1.61618	5.88598	439.192	1.62255e-97	2.32091e-95	DOWN	small nucleolar RNA, C/D box 3B-2
ENSG00000259863	SH3RF3-AS1	-1.61495	0.573106	58.5985	1.9336e-14	1.49713e-13	DOWN	SH3RF3 antisense RNA 1
ENSG00000164674	SYTL3	-1.6042	0.382936	39.4629	3.34359e-10	1.78226e-09	DOWN	synaptotagmin like 3
ENSG00000102854	MSLN	-1.60268	-0.341062	25.3655	4.74326e-07	1.82762e-06	DOWN	mesothelin
ENSG00000253731	PCDHGA6	-1.60263	0.858761	44.0786	3.15446e-11	1.8601e-10	DOWN	protocadherin gamma subfamily A, 6
ENSG00000168389	MFSD2A	-1.59972	1.76251	110.196	8.87861e-26	1.45101e-24	DOWN	major facilitator superfamily domain containing 2A
ENSG00000253522	MIR3142HG	-1.59458	0.321254	27.1629	1.87018e-07	7.58069e-07	DOWN	MIR3142 host gene
ENSG00000258429	PDF	-1.59409	-0.106001	31.5382	1.95558e-08	8.78397e-08	DOWN	peptide deformylase, mitochondrial
ENSG00000263426	RN7SL471P	-1.58609	4.84443	145.283	1.86215e-33	4.50127e-32	DOWN	RNA, 7SL, cytoplasmic 471, pseudogene
ENSG00000148680	HTR7	-1.58562	1.84198	113.517	1.6624e-26	2.81634e-25	DOWN	5-hydroxytryptamine receptor 7
ENSG00000162746	FCRLB	-1.58263	0.518859	55.8873	7.67485e-14	5.64661e-13	DOWN	Fc receptor like B
ENSG00000138166	DUSP5	-1.57365	6.17763	756.456	1.58384e-166	6.65932e-164	DOWN	dual specificity phosphatase 5
ENSG00000041353	RAB27B	-1.5673	4.50366	569.742	6.39034e-126	1.61211e-123	DOWN	RAB27B, member RAS oncogene family
ENSG00000174500	GCSAM	-1.56475	-0.368525	22.6827	1.91078e-06	6.79102e-06	DOWN	germinal center associated signaling and motility
ENSG00000128590	DNAJB9	-1.55808	3.59423	130.38	3.38467e-30	6.89607e-29	DOWN	DnaJ heat shock protein family (Hsp40) member B9
ENSG00000189410	SH2D5	-1.55766	3.24739	254.67	2.4914e-57	1.42256e-55	DOWN	SH2 domain containing 5
ENSG00000229644	NAMPTP1	-1.54586	0.111148	33.064	8.91748e-09	4.14645e-08	DOWN	nicotinamide phosphoribosyltransferase pseudogene 1
ENSG00000115756	HPCAL1	-1.54302	5.71985	628.756	9.31741e-139	2.93816e-136	DOWN	hippocalcin like 1
ENSG00000265185	SNORD3B-1	-1.5384	6.31511	322.338	4.48352e-72	3.96234e-70	DOWN	small nucleolar RNA, C/D box 3B-1
ENSG00000127528	KLF2	-1.5382	2.17453	119.908	6.628e-28	1.21484e-26	DOWN	Kruppel like factor 2
ENSG00000177144	NUDT4B	-1.52916	0.471817	11.4058	0.000732147	0.00171684	DOWN	nudix hydrolase 4B
ENSG00000133055	MYBPH	-1.51965	0.979727	39.5735	3.15935e-10	1.68795e-09	DOWN	myosin binding protein H
ENSG00000103089	FA2H	-1.5164	0.206958	25.7153	3.9567e-07	1.53909e-06	DOWN	fatty acid 2-hydroxylase
ENSG00000104856	RELB	-1.5081	3.77853	301.135	1.86459e-67	1.40604e-65	DOWN	RELB proto-oncogene, NF-kB subunit
ENSG00000110031	LPXN	-1.50736	0.863048	59.1803	1.43864e-14	1.12331e-13	DOWN	leupaxin
ENSG00000196549	MME	-1.50324	7.20259	760.991	1.63535e-167	7.09078e-165	DOWN	membrane metalloendopeptidase
ENSG00000142178	SIK1	-1.50101	0.371431	17.8823	2.34992e-05	7.18968e-05	DOWN	salt inducible kinase 1
ENSG00000100739	BDKRB1	-1.48624	5.65374	572.591	1.53391e-126	4.01566e-124	DOWN	bradykinin receptor B1
ENSG00000079102	RUNX1T1	-1.48283	0.411927	41.4506	1.20885e-10	6.74418e-10	DOWN	RUNX1 translocation partner 1
ENSG00000134070	IRAK2	-1.47827	4.39183	473.546	5.42073e-105	9.64265e-103	DOWN	interleukin 1 receptor associated kinase 2
ENSG00000104783	KCNN4	-1.47352	3.88837	403.757	8.37709e-90	1.06635e-87	DOWN	potassium calcium-activated channel subfamily N member 4
ENSG00000165175	MID1IP1	-1.46408	2.62453	184.098	6.17547e-42	2.08987e-40	DOWN	MID1 interacting protein 1
ENSG00000134955	SLC37A2	-1.45598	1.07125	65.4603	5.92966e-16	5.14212e-15	DOWN	solute carrier family 37 member 2
ENSG00000128284	APOL3	-1.44494	0.478028	32.7404	1.05323e-08	4.86634e-08	DOWN	apolipoprotein L3
ENSG00000078098	FAP	-1.44086	5.68257	781.647	5.27646e-172	2.44036e-169	DOWN	fibroblast activation protein alpha
ENSG00000243742	RPLP0P2	-1.43861	0.865087	37.3113	1.00699e-09	5.14244e-09	DOWN	ribosomal protein lateral stalk subunit P0 pseudogene 2
ENSG00000105825	TFPI2	-1.43692	6.70619	649.296	3.17892e-143	1.07579e-140	DOWN	tissue factor pathway inhibitor 2
ENSG00000183671	GPR1	-1.43468	-0.347211	20.4183	6.22331e-06	2.06575e-05	DOWN	G protein-coupled receptor 1
ENSG00000137309	HMGA1	-1.43371	6.58514	358.776	5.20009e-80	5.26652e-78	DOWN	high mobility group AT-hook 1
ENSG00000217801	AL390719.1	-1.43288	2.12359	97.3619	5.77477e-23	8.07711e-22	DOWN	uncharacterized LOC100288175
ENSG00000165071	TMEM71	-1.42971	1.95563	82.8962	8.64781e-20	9.68429e-19	DOWN	transmembrane protein 71
ENSG00000173918	C1QTNF1	-1.42605	1.5918	69.8868	6.28067e-17	5.81349e-16	DOWN	C1q and TNF related 1
ENSG00000100344	PNPLA3	-1.42339	1.63917	97.3252	5.88257e-23	8.21961e-22	DOWN	patatin like phospholipase domain containing 3
ENSG00000164251	F2RL1	-1.42174	3.49573	311.968	8.1362e-70	6.48792e-68	DOWN	F2R like trypsin receptor 1
ENSG00000125657	TNFSF9	-1.4205	3.19843	259.53	2.17296e-58	1.27754e-56	DOWN	TNF superfamily member 9
ENSG00000258691	AL355102.2	-1.42027	3.66334	113.232	1.91917e-26	3.24343e-25	DOWN	novel protein
ENSG00000181773	GPR3	-1.41689	0.380418	34.0384	5.40359e-09	2.57645e-08	DOWN	G protein-coupled receptor 3
ENSG00000181804	SLC9A9	-1.41167	0.396075	34.4656	4.33861e-09	2.08587e-08	DOWN	solute carrier family 9 member A9
ENSG00000011422	PLAUR	-1.40262	4.83607	317.168	5.99537e-71	5.01119e-69	DOWN	plasminogen activator, urokinase receptor
ENSG00000166401	SERPINB8	-1.40152	2.82617	207.718	4.32303e-47	1.73359e-45	DOWN	serpin family B member 8
ENSG00000230836	LINC01293	-1.39719	0.0253079	27.2195	1.81617e-07	7.36823e-07	DOWN	long intergenic non-protein coding RNA 1293
ENSG00000128512	DOCK4	-1.39678	5.10762	486.521	8.14357e-108	1.52692e-105	DOWN	dedicator of cytokinesis 4
ENSG00000110719	TCIRG1	-1.39377	0.0825241	20.1301	7.23486e-06	2.37932e-05	DOWN	T cell immune regulator 1, ATPase H+ transporting V0 subunit a3
ENSG00000196517	SLC6A9	-1.39274	1.53502	67.1262	2.54666e-16	2.25926e-15	DOWN	solute carrier family 6 member 9
ENSG00000144959	NCEH1	-1.39268	6.30272	969.211	8.84632e-213	5.33664e-210	DOWN	neutral cholesterol ester hydrolase 1
ENSG00000162711	NLRP3	-1.39157	1.08286	47.8251	4.66e-12	2.96322e-11	DOWN	NLR family pyrin domain containing 3
ENSG00000183840	GPR39	-1.38981	0.39256	24.2297	8.55017e-07	3.19853e-06	DOWN	G protein-coupled receptor 39
ENSG00000157111	TMEM171	-1.37836	1.99326	81.4974	1.75494e-19	1.92184e-18	DOWN	transmembrane protein 171
ENSG00000051108	HERPUD1	-1.37391	6.75125	131.292	2.13777e-30	4.40737e-29	DOWN	homocysteine inducible ER protein with ubiquitin like domain 1
ENSG00000107738	VSIR	-1.37242	4.70673	396.041	4.0056e-88	5.007e-86	DOWN	V-set immunoregulatory receptor
ENSG00000106034	CPED1	-1.37034	1.69255	92.4493	6.90731e-22	8.92355e-21	DOWN	cadherin like and PC-esterase domain containing 1
ENSG00000137462	TLR2	-1.3605	-0.00113172	23.0061	1.6149e-06	5.81237e-06	DOWN	toll like receptor 2
ENSG00000100092	SH3BP1	-1.35737	4.2977	237.739	1.22397e-53	6.13091e-52	DOWN	SH3 domain binding protein 1
ENSG00000115295	CLIP4	-1.35708	0.894958	52.9335	3.45042e-13	2.39733e-12	DOWN	CAP-Gly domain containing linker protein family member 4
ENSG00000185567	AHNAK2	-1.35662	5.97965	440.706	7.59908e-98	1.0983e-95	DOWN	AHNAK nucleoprotein 2
ENSG00000103257	SLC7A5	-1.35579	4.55235	149.87	1.85089e-34	4.68633e-33	DOWN	solute carrier family 7 member 5
ENSG00000261115	TMEM178B	-1.35435	4.17982	235.403	3.95404e-53	1.95239e-51	DOWN	transmembrane protein 178B
ENSG00000120129	DUSP1	-1.35371	6.24932	32.2559	1.35147e-08	6.17641e-08	DOWN	dual specificity phosphatase 1
ENSG00000044574	HSPA5	-1.35351	7.81273	43.6679	3.89098e-11	2.27028e-10	DOWN	heat shock protein family A (Hsp70) member 5
ENSG00000235531	MSC-AS1	-1.35166	1.26455	57.7194	3.02313e-14	2.30045e-13	DOWN	MSC antisense RNA 1
ENSG00000197580	BCO2	-1.34428	-0.437307	15.2762	9.28776e-05	0.000257993	DOWN	beta-carotene oxygenase 2
ENSG00000184254	ALDH1A3	-1.3418	5.23395	310.099	2.07829e-69	1.63843e-67	DOWN	aldehyde dehydrogenase 1 family member A3
ENSG00000111348	ARHGDIB	-1.33686	6.84792	490.264	1.24836e-108	2.4057e-106	DOWN	Rho GDP dissociation inhibitor beta
ENSG00000261114	AC012181.1	-1.33677	-0.0600654	18.319	1.86837e-05	5.81117e-05	DOWN	novel transcript, sense intronic to HERPUD1
ENSG00000283029	AL139099.4	-1.33151	7.48721	20.1641	7.10752e-06	2.34189e-05	DOWN	RNA, 7SL, cytoplasmic 1
ENSG00000157150	TIMP4	-1.33028	0.383904	32.988	9.27312e-09	4.30604e-08	DOWN	TIMP metallopeptidase inhibitor 4
ENSG00000226715	LINC01709	-1.32952	0.0159769	18.7649	1.4786e-05	4.67113e-05	DOWN	long intergenic non-protein coding RNA 1709
ENSG00000176170	SPHK1	-1.32942	4.38221	358.793	5.15712e-80	5.2614e-78	DOWN	sphingosine kinase 1
ENSG00000166289	PLEKHF1	-1.32911	2.13583	95.9808	1.16001e-22	1.59516e-21	DOWN	pleckstrin homology and FYVE domain containing 1
ENSG00000118526	TCF21	-1.3261	2.86019	111.229	5.27221e-26	8.68788e-25	DOWN	transcription factor 21
ENSG00000164647	STEAP1	-1.31519	0.309182	30.4959	3.34569e-08	1.4681e-07	DOWN	STEAP family member 1
ENSG00000129354	AP1M2	-1.31359	1.65998	49.3489	2.14258e-12	1.39569e-11	DOWN	adaptor related protein complex 1 subunit mu 2
ENSG00000162772	ATF3	-1.31016	1.82293	61.9162	3.58388e-15	2.95287e-14	DOWN	activating transcription factor 3
ENSG00000276027	RNU12	-1.30756	1.91335	38.7417	4.83753e-10	2.53573e-09	DOWN	RNA, U12 small nuclear
ENSG00000270194	AC097359.2	-1.30394	-0.0218679	26.1581	3.1458e-07	1.23859e-06	DOWN	novel transcript, antisense to GOLGA4
ENSG00000101255	TRIB3	-1.30249	6.13381	123.942	8.67421e-29	1.65322e-27	DOWN	tribbles pseudokinase 3
ENSG00000164379	FOXQ1	-1.30048	2.20862	81.5542	1.70516e-19	1.87029e-18	DOWN	forkhead box Q1
ENSG00000019549	SNAI2	-1.29853	3.52001	234.922	5.03549e-53	2.46881e-51	DOWN	snail family transcriptional repressor 2
ENSG00000008735	MAPK8IP2	-1.29671	4.63985	452.345	2.22676e-100	3.63485e-98	DOWN	mitogen-activated protein kinase 8 interacting protein 2
ENSG00000151012	SLC7A11	-1.291	4.52629	98.1339	3.91035e-23	5.54199e-22	DOWN	solute carrier family 7 member 11
ENSG00000188042	ARL4C	-1.29081	3.97933	366.41	1.1321e-81	1.2083e-79	DOWN	ADP ribosylation factor like GTPase 4C
ENSG00000168003	SLC3A2	-1.28736	5.87083	386.844	4.02695e-86	4.77555e-84	DOWN	solute carrier family 3 member 2
ENSG00000112096	SOD2	-1.27887	6.76761	559.184	1.2654e-123	2.92623e-121	DOWN	superoxide dismutase 2
ENSG00000236824	BCYRN1	-1.27471	2.79164	83.7043	5.74607e-20	6.51362e-19	DOWN	brain cytoplasmic RNA 1
ENSG00000131459	GFPT2	-1.26243	5.52804	545.637	1.1195e-120	2.46556e-118	DOWN	glutamine-fructose-6-phosphate transaminase 2
ENSG00000010278	CD9	-1.26211	5.74071	476.376	1.31287e-105	2.36573e-103	DOWN	CD9 molecule
ENSG00000185860	CCDC190	-1.25799	-0.526157	11.1336	0.000847764	0.00196668	DOWN	coiled-coil domain containing 190
ENSG00000252947	SCARNA1	-1.25733	0.221402	23.3194	1.37212e-06	4.99689e-06	DOWN	small Cajal body-specific RNA 1
ENSG00000173846	PLK3	-1.25703	2.2636	115.155	7.27753e-27	1.25592e-25	DOWN	polo like kinase 3
ENSG00000162645	GBP2	-1.24909	3.83884	311.999	8.01036e-70	6.4245e-68	DOWN	guanylate binding protein 2
ENSG00000113319	RASGRF2	-1.24187	4.88079	413.619	5.97623e-92	7.89716e-90	DOWN	Ras protein specific guanine nucleotide releasing factor 2
ENSG00000197442	MAP3K5	-1.24146	3.68947	289.703	5.77052e-65	4.10595e-63	DOWN	mitogen-activated protein kinase kinase kinase 5
ENSG00000182667	NTM	-1.23831	-0.0222693	20.9267	4.77198e-06	1.61255e-05	DOWN	neurotrimin
ENSG00000111186	WNT5B	-1.23804	6.74888	566.209	3.74883e-125	9.12545e-123	DOWN	Wnt family member 5B
ENSG00000100985	MMP9	-1.23713	1.09677	54.4689	1.57924e-13	1.13123e-12	DOWN	matrix metallopeptidase 9
ENSG00000257607	AC073957.2	-1.23664	-0.145002	12.7534	0.000355366	0.000882215	DOWN	novel transcript, antisense to GPR146
ENSG00000273002	AL355388.2	-1.2328	0.0670427	18.0618	2.13849e-05	6.5849e-05	DOWN	uncharacterized LOC107985209
ENSG00000185386	MAPK11	-1.23276	3.13048	148.95	2.94086e-34	7.41898e-33	DOWN	mitogen-activated protein kinase 11
ENSG00000100065	CARD10	-1.22838	4.53039	311.95	8.21224e-70	6.51113e-68	DOWN	caspase recruitment domain family member 10
ENSG00000100036	SLC35E4	-1.22451	1.86267	67.9246	1.69872e-16	1.53249e-15	DOWN	solute carrier family 35 member E4
ENSG00000028277	POU2F2	-1.22003	3.11763	108.827	1.77051e-25	2.84987e-24	DOWN	POU class 2 homeobox 2
ENSG00000142871	CYR61	-1.21422	6.03079	78.748	7.05609e-19	7.43946e-18	DOWN	cysteine rich angiogenic inducer 61
ENSG00000136244	IL6	-1.21062	4.25125	70.6352	4.29789e-17	4.02112e-16	DOWN	interleukin 6
ENSG00000120833	SOCS2	-1.20988	0.676928	32.002	1.54013e-08	6.98117e-08	DOWN	suppressor of cytokine signaling 2
ENSG00000116711	PLA2G4A	-1.20855	1.35468	46.748	8.07285e-12	5.01167e-11	DOWN	phospholipase A2 group IVA
ENSG00000132429	POPDC3	-1.20834	2.15143	95.34	1.60339e-22	2.17681e-21	DOWN	popeye domain containing 3
ENSG00000145934	TENM2	-1.20738	1.54139	46.1967	1.06959e-11	6.58995e-11	DOWN	teneurin transmembrane protein 2
ENSG00000049249	TNFRSF9	-1.20645	2.41673	91.3021	1.23327e-21	1.57421e-20	DOWN	TNF receptor superfamily member 9
ENSG00000153234	NR4A2	-1.20499	2.65246	73.9542	7.99515e-18	7.82318e-17	DOWN	nuclear receptor subfamily 4 group A member 2
ENSG00000125954	CHURC1-FNTB	-1.20426	0.896567	8.8964	0.00285733	0.00601601	DOWN	CHURC1-FNTB readthrough
ENSG00000178860	MSC	-1.20283	1.09918	43.494	4.25254e-11	2.47085e-10	DOWN	musculin
ENSG00000224167	AL390729.1	-1.20192	-0.193056	18.3681	1.82083e-05	5.67221e-05	DOWN	uncharacterized HP08777
ENSG00000166165	CKB	-1.1941	2.70737	85.7199	2.07318e-20	2.42951e-19	DOWN	creatine kinase B
ENSG00000080031	PTPRH	-1.18006	2.24799	68.1664	1.50261e-16	1.35911e-15	DOWN	protein tyrosine phosphatase, receptor type H
ENSG00000160886	LY6K	-1.17508	1.95329	72.4582	1.70607e-17	1.63931e-16	DOWN	lymphocyte antigen 6 family member K
ENSG00000186577	SMIM29	-1.17448	3.20161	114.755	8.90523e-27	1.52833e-25	DOWN	small integral membrane protein 29
ENSG00000074416	MGLL	-1.16873	3.4715	219.942	9.31389e-50	4.11561e-48	DOWN	monoglyceride lipase
ENSG00000264229	RNU4ATAC	-1.1655	-0.401859	15.6314	7.69651e-05	0.000217449	DOWN	RNA, U4atac small nuclear (U12-dependent splicing)
ENSG00000115318	LOXL3	-1.16472	2.1595	86.4037	1.46714e-20	1.74136e-19	DOWN	lysyl oxidase like 3
ENSG00000085117	CD82	-1.16222	5.48503	325.458	9.37871e-73	8.39546e-71	DOWN	CD82 molecule
ENSG00000137449	CPEB2	-1.15765	4.02128	280.664	5.38082e-63	3.58937e-61	DOWN	cytoplasmic polyadenylation element binding protein 2
ENSG00000249772	AC026427.1	-1.14924	0.599126	29.8665	4.62836e-08	1.99747e-07	DOWN	novel transcript
ENSG00000111341	MGP	-1.14894	0.389034	24.0423	9.42409e-07	3.50749e-06	DOWN	matrix Gla protein
ENSG00000249353	NPM1P27	-1.14893	2.8142	93.7973	3.49556e-22	4.61473e-21	DOWN	nucleophosmin 1 pseudogene 27
ENSG00000184792	OSBP2	-1.14526	3.39301	180.113	4.57878e-41	1.47745e-39	DOWN	oxysterol binding protein 2
ENSG00000263934	SNORD3A	-1.14171	10.1186	133.569	6.78747e-31	1.42475e-29	DOWN	small nucleolar RNA, C/D box 3A
ENSG00000197635	DPP4	-1.14149	4.18362	296.592	1.8207e-66	1.34373e-64	DOWN	dipeptidyl peptidase 4
ENSG00000134864	GGACT	-1.13558	-0.373941	14.341	0.000152507	0.000407871	DOWN	gamma-glutamylamine cyclotransferase
ENSG00000160867	FGFR4	-1.13541	0.266472	20.5738	5.73753e-06	1.91504e-05	DOWN	fibroblast growth factor receptor 4
ENSG00000146054	TRIM7	-1.1312	1.60844	55.9914	7.27878e-14	5.36912e-13	DOWN	tripartite motif containing 7
ENSG00000130489	SCO2	-1.13101	3.32805	142.284	8.43002e-33	1.97579e-31	DOWN	SCO2, cytochrome c oxidase assembly protein
ENSG00000143882	ATP6V1C2	-1.13038	0.58735	16.6045	4.6042e-05	0.00013469	DOWN	ATPase H+ transporting V1 subunit C2
ENSG00000188015	S100A3	-1.13018	1.23729	42.303	7.8171e-11	4.44414e-10	DOWN	S100 calcium binding protein A3
ENSG00000168398	BDKRB2	-1.12477	6.90656	391.01	4.98862e-87	6.07167e-85	DOWN	bradykinin receptor B2
ENSG00000100304	TTLL12	-1.12279	5.04118	226.897	2.8313e-51	1.32717e-49	DOWN	tubulin tyrosine ligase like 12
ENSG00000108932	SLC16A6	-1.11971	-0.360529	14.1032	0.000173046	0.000457249	DOWN	solute carrier family 16 member 6
ENSG00000128346	C22orf23	-1.11873	0.664991	15.2293	9.52145e-05	0.000263745	DOWN	chromosome 22 open reading frame 23
ENSG00000120875	DUSP4	-1.11812	5.17506	383.256	2.43324e-85	2.79018e-83	DOWN	dual specificity phosphatase 4
ENSG00000157214	STEAP2	-1.11782	2.26607	78.2662	9.00511e-19	9.44413e-18	DOWN	STEAP2 metalloreductase
ENSG00000076641	PAG1	-1.11743	4.57405	185.469	3.0996e-42	1.05409e-40	DOWN	phosphoprotein membrane anchor with glycosphingolipid microdomains 1
ENSG00000262001	DLGAP1-AS2	-1.11537	0.141606	23.5093	1.24308e-06	4.55327e-06	DOWN	DLGAP1 antisense RNA 2
ENSG00000028137	TNFRSF1B	-1.11481	2.60964	83.0456	8.01815e-20	9.01555e-19	DOWN	TNF receptor superfamily member 1B
ENSG00000170396	ZNF804A	-1.11096	0.279378	26.325	2.88528e-07	1.1412e-06	DOWN	zinc finger protein 804A
ENSG00000261771	DNAAF4-CCPG1	-1.10906	1.85238	13.771	0.000206503	0.000537668	DOWN	DNAAF4-CCPG1 readthrough (NMD candidate)
ENSG00000196352	CD55	-1.10895	5.15685	397.119	2.33358e-88	2.94349e-86	DOWN	CD55 molecule (Cromer blood group)
ENSG00000117152	RGS4	-1.10535	7.71438	317.149	6.05321e-71	5.02924e-69	DOWN	regulator of G protein signaling 4
ENSG00000072786	STK10	-1.10313	5.33361	392.301	2.61128e-87	3.20633e-85	DOWN	serine/threonine kinase 10
ENSG00000171729	TMEM51	-1.10038	3.5978	195.265	2.25517e-44	8.5493e-43	DOWN	transmembrane protein 51
ENSG00000198756	COLGALT2	-1.1003	1.63261	50.1548	1.42086e-12	9.35664e-12	DOWN	collagen beta(1-O)galactosyltransferase 2
ENSG00000177106	EPS8L2	-1.09905	0.553204	30.8563	2.77865e-08	1.23018e-07	DOWN	EPS8 like 2
ENSG00000136235	GPNMB	-1.09863	7.21598	449.784	8.03846e-100	1.25319e-97	DOWN	glycoprotein nmb
ENSG00000167508	MVD	-1.09728	4.42469	209.115	2.14277e-47	8.77019e-46	DOWN	mevalonate diphosphate decarboxylase
ENSG00000087076	HSD17B14	-1.09512	1.69984	48.3939	3.48655e-12	2.23342e-11	DOWN	hydroxysteroid 17-beta dehydrogenase 14
ENSG00000164171	ITGA2	-1.09004	6.96836	327.295	3.73131e-73	3.42861e-71	DOWN	integrin subunit alpha 2
ENSG00000132199	ENOSF1	-1.08885	1.33525	37.512	9.08504e-10	4.66697e-09	DOWN	enolase superfamily member 1
ENSG00000101187	SLCO4A1	-1.08862	2.73191	98.1227	3.93242e-23	5.56758e-22	DOWN	solute carrier organic anion transporter family member 4A1
ENSG00000001617	SEMA3F	-1.0866	3.19057	134.883	3.50263e-31	7.46529e-30	DOWN	semaphorin 3F
ENSG00000187688	TRPV2	-1.08655	1.09572	36.173	1.80552e-09	8.9694e-09	DOWN	transient receptor potential cation channel subfamily V member 2
ENSG00000102359	SRPX2	-1.08555	3.04332	147.986	4.7781e-34	1.19453e-32	DOWN	sushi repeat containing protein X-linked 2
ENSG00000261327	AC134312.5	-1.08401	-0.293556	13.2787	0.000268442	0.000682918	DOWN	novel transcript
ENSG00000248698	LINC01085	-1.08349	1.03192	31.4039	2.09564e-08	9.38876e-08	DOWN	long intergenic non-protein coding RNA 1085
ENSG00000225259	ST13P6	-1.08193	0.671893	25.7309	3.92495e-07	1.52759e-06	DOWN	ST13, Hsp70 interacting protein pseudogene 6
ENSG00000174749	FAM241A	-1.08057	0.898089	23.5079	1.24404e-06	4.55556e-06	DOWN	family with sequence similarity 241 member A
ENSG00000236841	AC007750.1	-1.07999	-0.23001	14.6618	0.00012863	0.000348173	DOWN	novel transcript
ENSG00000163362	INAVA	-1.07854	1.49451	45.1851	1.79261e-11	1.0772e-10	DOWN	innate immunity activator
ENSG00000113356	POLR3G	-1.07783	3.64369	179.802	5.35298e-41	1.72326e-39	DOWN	RNA polymerase III subunit G
ENSG00000143786	CNIH3	-1.07775	2.06131	64.8418	8.11577e-16	6.97253e-15	DOWN	cornichon family AMPA receptor auxiliary protein 3
ENSG00000166979	EVA1C	-1.07758	1.81213	47.1375	6.61768e-12	4.13993e-11	DOWN	eva-1 homolog C
ENSG00000071242	RPS6KA2	-1.07604	5.01692	322.175	4.86555e-72	4.27275e-70	DOWN	ribosomal protein S6 kinase A2
ENSG00000111424	VDR	-1.07071	3.33669	190.186	2.89529e-43	1.02742e-41	DOWN	vitamin D receptor
ENSG00000157368	IL34	-1.06844	-0.156567	15.2405	9.46514e-05	0.000262553	DOWN	interleukin 34
ENSG00000105499	PLA2G4C	-1.06707	2.58715	79.3353	5.24161e-19	5.57725e-18	DOWN	phospholipase A2 group IVC
ENSG00000226287	TMEM191A	-1.06608	-0.180233	14.4372	0.00014491	0.000388751	DOWN	transmembrane protein 191A (pseudogene)
ENSG00000124587	PEX6	-1.06162	2.73695	77.3065	1.4638e-18	1.50893e-17	DOWN	peroxisomal biogenesis factor 6
ENSG00000148082	SHC3	-1.06016	2.98177	117.063	2.78084e-27	4.92773e-26	DOWN	SHC adaptor protein 3
ENSG00000122861	PLAU	-1.06011	8.50786	293.349	9.26286e-66	6.72891e-64	DOWN	plasminogen activator, urokinase
ENSG00000276168	RN7SL1	-1.05881	15.3455	64.0752	1.1976e-15	1.01756e-14	DOWN	RNA, 7SL, cytoplasmic 1
ENSG00000259001	AL355075.4	-1.05628	8.82303	49.9726	1.55908e-12	1.02328e-11	DOWN	ribonuclease P RNA component H1
ENSG00000118508	RAB32	-1.05619	4.18621	173.774	1.10885e-39	3.41896e-38	DOWN	RAB32, member RAS oncogene family
ENSG00000265190	ANXA8	-1.05556	2.80949	79.0969	5.91367e-19	6.26352e-18	DOWN	annexin A8
ENSG00000141933	TPGS1	-1.05412	-0.380517	9.63022	0.00191401	0.0041743	DOWN	tubulin polyglutamylase complex subunit 1
ENSG00000131849	ZNF132	-1.05241	0.520452	23.0053	1.61553e-06	5.81315e-06	DOWN	zinc finger protein 132
ENSG00000252010	SCARNA5	-1.0517	4.63142	144.387	2.92454e-33	7.00828e-32	DOWN	small Cajal body-specific RNA 5
ENSG00000167994	RAB3IL1	-1.05158	1.97448	59.3505	1.3195e-14	1.03611e-13	DOWN	RAB3A interacting protein like 1
ENSG00000224712	NPIPA3	-1.05021	0.990834	6.79074	0.00916318	0.0173309	DOWN	nuclear pore complex interacting protein family member A3
ENSG00000175602	CCDC85B	-1.04829	2.04466	45.9148	1.2351e-11	7.56601e-11	DOWN	coiled-coil domain containing 85B
ENSG00000164176	EDIL3	-1.04762	6.91355	371.73	7.86113e-83	8.58844e-81	DOWN	EGF like repeats and discoidin domains 3
ENSG00000100097	LGALS1	-1.04673	9.38156	158.021	3.06169e-36	8.34597e-35	DOWN	galectin 1
ENSG00000164181	ELOVL7	-1.04593	3.65352	95.4734	1.49895e-22	2.04704e-21	DOWN	ELOVL fatty acid elongase 7
ENSG00000163359	COL6A3	-1.04588	8.61427	181.451	2.33626e-41	7.75493e-40	DOWN	collagen type VI alpha 3 chain
ENSG00000136867	SLC31A2	-1.04568	1.90674	65.0728	7.21814e-16	6.23221e-15	DOWN	solute carrier family 31 member 2
ENSG00000158125	XDH	-1.04496	-0.098575	14.2705	0.000158329	0.000421652	DOWN	xanthine dehydrogenase
ENSG00000134109	EDEM1	-1.04396	4.61921	154.822	1.53167e-35	4.03262e-34	DOWN	ER degradation enhancing alpha-mannosidase like protein 1
ENSG00000263740	RN7SL4P	-1.04389	6.23031	181.18	2.67836e-41	8.84816e-40	DOWN	RNA, 7SL, cytoplasmic 4, pseudogene
ENSG00000104689	TNFRSF10A	-1.04369	2.41135	87.1507	1.00562e-20	1.20805e-19	DOWN	TNF receptor superfamily member 10a
ENSG00000161267	BDH1	-1.04345	2.34456	67.225	2.42228e-16	2.15305e-15	DOWN	3-hydroxybutyrate dehydrogenase 1
ENSG00000132481	TRIM47	-1.0423	3.31612	128.669	8.01287e-30	1.61128e-28	DOWN	tripartite motif containing 47
ENSG00000185838	GNB1L	-1.04151	0.773995	22.9564	1.65718e-06	5.94913e-06	DOWN	G protein subunit beta 1 like
ENSG00000163017	ACTG2	-1.03994	0.156542	17.052	3.63692e-05	0.000108172	DOWN	actin, gamma 2, smooth muscle, enteric
ENSG00000166900	STX3	-1.03976	4.46275	266.714	5.90183e-60	3.68864e-58	DOWN	syntaxin 3
ENSG00000015475	BID	-1.03802	5.42301	240.186	3.5822e-54	1.81398e-52	DOWN	BH3 interacting domain death agonist
ENSG00000159167	STC1	-1.03637	4.88126	146.941	8.08561e-34	2.00137e-32	DOWN	stanniocalcin 1
ENSG00000197646	PDCD1LG2	-1.03523	2.07092	67.9429	1.68303e-16	1.52002e-15	DOWN	programmed cell death 1 ligand 2
ENSG00000105472	CLEC11A	-1.03496	1.98274	48.9289	2.65405e-12	1.71678e-11	DOWN	C-type lectin domain containing 11A
ENSG00000223804	AC244669.1	-1.03429	1.5363	37.4946	9.16657e-10	4.70363e-09	DOWN	Poly [ADP-ribose] polymerase 8 (PARP8) pseudogene
ENSG00000114529	C3orf52	-1.03328	2.7387	69.5642	7.39676e-17	6.81474e-16	DOWN	chromosome 3 open reading frame 52
ENSG00000267121	AC008105.3	-1.03279	0.21244	20.8364	5.00237e-06	1.6867e-05	DOWN	novel transcript, antisense to FMNL1
ENSG00000129194	SOX15	-1.03269	0.356676	14.1234	0.0001712	0.000452802	DOWN	SRY-box 15
ENSG00000110092	CCND1	-1.03263	5.29726	262.201	5.68584e-59	3.46013e-57	DOWN	cyclin D1
ENSG00000153976	HS3ST3A1	-1.03164	-0.217355	10.9835	0.000919247	0.00211835	DOWN	heparan sulfate-glucosamine 3-sulfotransferase 3A1
ENSG00000161011	SQSTM1	-1.03151	9.22735	244.926	3.31686e-55	1.73013e-53	DOWN	sequestosome 1
ENSG00000132313	MRPL35	-1.03084	4.52968	299.911	3.44506e-67	2.58379e-65	DOWN	mitochondrial ribosomal protein L35
ENSG00000163932	PRKCD	-1.03045	2.25256	71.1839	3.25436e-17	3.07381e-16	DOWN	protein kinase C delta
ENSG00000131979	GCH1	-1.02777	2.26115	68.0125	1.62465e-16	1.46854e-15	DOWN	GTP cyclohydrolase 1
ENSG00000226380	LINC-PINT	-1.02725	3.11273	96.5737	8.5981e-23	1.19179e-21	DOWN	long intergenic non-protein coding RNA, p53 induced transcript
ENSG00000091137	SLC26A4	-1.02614	-0.0928079	13.4891	0.000239951	0.000617112	DOWN	solute carrier family 26 member 4
ENSG00000135605	TEC	-1.02507	1.54857	35.6307	2.38495e-09	1.17095e-08	DOWN	tec protein tyrosine kinase
ENSG00000170425	ADORA2B	-1.0248	4.68065	291.456	2.39513e-65	1.72189e-63	DOWN	adenosine A2b receptor
ENSG00000204261	PSMB8-AS1	-1.02268	1.96458	44.8379	2.14044e-11	1.27956e-10	DOWN	PSMB8 antisense RNA 1 (head to head)
ENSG00000161896	IP6K3	-1.02236	0.453162	21.0064	4.57745e-06	1.55114e-05	DOWN	inositol hexakisphosphate kinase 3
ENSG00000128274	A4GALT	-1.02163	3.45302	126.753	2.10403e-29	4.13504e-28	DOWN	alpha 1,4-galactosyltransferase (P blood group)
ENSG00000168209	DDIT4	-1.02066	5.67642	158.361	2.58116e-36	7.06383e-35	DOWN	DNA damage inducible transcript 4
ENSG00000188158	NHS	-1.02047	0.372489	14.4453	0.000144289	0.000387161	DOWN	NHS actin remodeling regulator
ENSG00000099998	GGT5	-1.01909	3.03242	76.4542	2.25381e-18	2.28593e-17	DOWN	gamma-glutamyltransferase 5
ENSG00000168621	GDNF	-1.0186	1.63044	45.1148	1.8582e-11	1.11323e-10	DOWN	glial cell derived neurotrophic factor
ENSG00000100417	PMM1	-1.01847	4.7654	258.223	4.18576e-58	2.45052e-56	DOWN	phosphomannomutase 1
ENSG00000198598	MMP17	-1.01788	1.51462	40.6131	1.85558e-10	1.01563e-09	DOWN	matrix metallopeptidase 17
ENSG00000099957	P2RX6	-1.0171	2.13303	60.5818	7.05838e-15	5.66754e-14	DOWN	purinergic receptor P2X 6
ENSG00000164949	GEM	-1.01668	3.65103	135.974	2.02126e-31	4.35481e-30	DOWN	GTP binding protein overexpressed in skeletal muscle
ENSG00000243449	C4orf48	-1.01444	-0.0980226	10.4969	0.00119574	0.00270254	DOWN	chromosome 4 open reading frame 48
ENSG00000176692	FOXC2	-1.00612	0.737201	21.1135	4.32864e-06	1.47278e-05	DOWN	forkhead box C2
ENSG00000198832	SELENOM	-1.00525	3.95048	76.3207	2.4114e-18	2.44042e-17	DOWN	selenoprotein M
ENSG00000142634	EFHD2	-1.00336	5.14662	245.354	2.67536e-55	1.40608e-53	DOWN	EF-hand domain family member D2
ENSG00000185340	GAS2L1	-1.00185	3.68521	95.8553	1.23594e-22	1.69621e-21	DOWN	growth arrest specific 2 like 1
ENSG00000205560	CPT1B	-1.00152	2.00768	26.4226	2.74317e-07	1.08716e-06	DOWN	carnitine palmitoyltransferase 1B
ENSG00000168010	ATG16L2	-1.00107	2.24729	61.4884	4.45355e-15	3.64655e-14	DOWN	autophagy related 16 like 2
ENSG00000100299	ARSA	-0.999398	1.90725	62.4722	2.70231e-15	2.23982e-14	DOWN	arylsulfatase A
ENSG00000157557	ETS2	-0.998472	5.38436	327.859	2.81238e-73	2.60145e-71	DOWN	ETS proto-oncogene 2, transcription factor
ENSG00000237807	AC022034.1	-0.998448	0.535646	14.3601	0.000150964	0.000404212	DOWN	novel transcript
ENSG00000145147	SLIT2	-0.997556	5.71317	155.371	1.16193e-35	3.08256e-34	DOWN	slit guidance ligand 2
ENSG00000144136	SLC20A1	-0.994672	8.61591	175.294	5.16332e-40	1.61718e-38	DOWN	solute carrier family 20 member 1
ENSG00000248049	UBA6-AS1	-0.993968	0.835744	18.8096	1.4444e-05	4.56827e-05	DOWN	UBA6 antisense RNA 1 (head to head)
ENSG00000117479	SLC19A2	-0.993305	1.63523	51.1486	8.56304e-13	5.80138e-12	DOWN	solute carrier family 19 member 2
ENSG00000242114	MTFP1	-0.9916	4.30767	153.864	2.48028e-35	6.4932e-34	DOWN	mitochondrial fission process 1
ENSG00000171522	PTGER4	-0.989494	2.00286	56.5308	5.53254e-14	4.12267e-13	DOWN	prostaglandin E receptor 4
ENSG00000107338	SHB	-0.987694	4.73821	227.607	1.98247e-51	9.35606e-50	DOWN	SH2 domain containing adaptor protein B
ENSG00000197415	VEPH1	-0.987517	0.907696	29.8836	4.58779e-08	1.98119e-07	DOWN	ventricular zone expressed PH domain containing 1
ENSG00000105835	NAMPT	-0.987511	6.95027	363.179	5.71861e-81	5.92132e-79	DOWN	nicotinamide phosphoribosyltransferase
ENSG00000091409	ITGA6	-0.981505	7.2258	363.707	4.38985e-81	4.61433e-79	DOWN	integrin subunit alpha 6
ENSG00000238622	SNORD97	-0.980747	3.22801	96.2438	1.0157e-22	1.40367e-21	DOWN	small nucleolar RNA, C/D box 97
ENSG00000100284	TOM1	-0.978705	4.10373	180.519	3.73408e-41	1.21052e-39	DOWN	target of myb1 membrane trafficking protein
ENSG00000145050	MANF	-0.978225	5.43287	103.022	3.31463e-24	4.98813e-23	DOWN	mesencephalic astrocyte derived neurotrophic factor
ENSG00000121068	TBX2	-0.97817	1.79823	44.7801	2.20456e-11	1.31619e-10	DOWN	T-box 2
ENSG00000275143	SCARNA16	-0.977395	3.31921	139.906	2.79086e-32	6.33767e-31	DOWN	small Cajal body-specific RNA 16
ENSG00000261067	AC109460.3	-0.977191	-0.254818	11.3888	0.00073889	0.0017309	DOWN	novel transcript
ENSG00000214575	CPEB1	-0.97588	2.76491	95.3998	1.55567e-22	2.11617e-21	DOWN	cytoplasmic polyadenylation element binding protein 1
ENSG00000088826	SMOX	-0.975108	3.49062	146.172	1.19065e-33	2.90338e-32	DOWN	spermine oxidase
ENSG00000267059	AC005943.1	-0.973675	3.07821	42.6765	6.45851e-11	3.70144e-10	DOWN	novel transcript, readthrough between UQCR11 and MBD3
ENSG00000171126	KCNG3	-0.973569	0.969247	27.4145	1.64199e-07	6.69882e-07	DOWN	potassium voltage-gated channel modifier subfamily G member 3
ENSG00000141458	NPC1	-0.971198	5.50334	237.349	1.4887e-53	7.43013e-52	DOWN	NPC intracellular cholesterol transporter 1
ENSG00000104432	IL7	-0.970856	0.127748	15.1345	0.000100118	0.000276279	DOWN	interleukin 7
ENSG00000100300	TSPO	-0.969915	4.65193	94.817	2.08822e-22	2.79673e-21	DOWN	translocator protein
ENSG00000277925	RF00024	-0.969348	5.30087	69.2105	8.84954e-17	8.07076e-16	DOWN	telomerase RNA component
ENSG00000087074	PPP1R15A	-0.969215	6.49814	187.147	1.33408e-42	4.60455e-41	DOWN	protein phosphatase 1 regulatory subunit 15A
ENSG00000010318	PHF7	-0.968208	2.67327	90.7102	1.66334e-21	2.1019e-20	DOWN	PHD finger protein 7
ENSG00000100083	GGA1	-0.964414	4.49907	176.826	2.38983e-40	7.55329e-39	DOWN	golgi associated, gamma adaptin ear containing, ARF binding protein 1
ENSG00000139970	RTN1	-0.960166	-0.00993043	15.1785	9.78133e-05	0.000270297	DOWN	reticulon 1
ENSG00000274266	SNORA73A	-0.959473	9.24167	138.789	4.89859e-32	1.09098e-30	DOWN	small nucleolar RNA, H/ACA box 73A
ENSG00000155846	PPARGC1B	-0.957944	1.69615	39.7373	2.90528e-10	1.56001e-09	DOWN	PPARG coactivator 1 beta
ENSG00000188549	CCDC9B	-0.957564	2.91876	86.5773	1.34384e-20	1.60049e-19	DOWN	coiled-coil domain containing 9B
ENSG00000228232	GAPDHP1	-0.957377	0.775505	19.7894	8.64625e-06	2.82208e-05	DOWN	glyceraldehyde-3-phosphate dehydrogenase pseudogene 1
ENSG00000198355	PIM3	-0.956832	4.62324	132.261	1.31192e-30	2.72498e-29	DOWN	Pim-3 proto-oncogene, serine/threonine kinase
ENSG00000198121	LPAR1	-0.956721	4.95317	254.912	2.20662e-57	1.2757e-55	DOWN	lysophosphatidic acid receptor 1
ENSG00000168237	GLYCTK	-0.956586	1.37432	37.8676	7.57122e-10	3.90959e-09	DOWN	glycerate kinase
ENSG00000091622	PITPNM3	-0.955368	3.00012	103.829	2.20538e-24	3.34423e-23	DOWN	PITPNM family member 3
ENSG00000125740	FOSB	-0.954308	3.75809	14.2136	0.000163189	0.000433433	DOWN	FosB proto-oncogene, AP-1 transcription factor subunit
ENSG00000100292	HMOX1	-0.953081	3.32827	93.5317	3.99742e-22	5.25229e-21	DOWN	heme oxygenase 1
ENSG00000170638	TRABD	-0.951391	3.43542	122.714	1.61102e-28	3.02885e-27	DOWN	TraB domain containing
ENSG00000164038	SLC9B2	-0.951317	1.62871	37.3552	9.84578e-10	5.03239e-09	DOWN	solute carrier family 9 member B2
ENSG00000144278	GALNT13	-0.949743	2.69062	73.3902	1.06391e-17	1.03301e-16	DOWN	polypeptide N-acetylgalactosaminyltransferase 13
ENSG00000166016	ABTB2	-0.949429	1.63907	41.4476	1.21076e-10	6.7521e-10	DOWN	ankyrin repeat and BTB domain containing 2
ENSG00000115325	DOK1	-0.949161	1.56727	38.6151	5.16173e-10	2.69549e-09	DOWN	docking protein 1
ENSG00000179598	PLD6	-0.948056	1.677	34.4513	4.37058e-09	2.10051e-08	DOWN	phospholipase D family member 6
ENSG00000130066	SAT1	-0.947993	4.87711	170.832	4.86913e-39	1.47188e-37	DOWN	spermidine/spermine N1-acetyltransferase 1
ENSG00000171357	LURAP1	-0.94662	0.284573	13.4494	0.000245089	0.000629276	DOWN	leucine rich adaptor protein 1
ENSG00000184164	CRELD2	-0.946279	3.74338	86.7055	1.25945e-20	1.50257e-19	DOWN	cysteine rich with EGF like domains 2
ENSG00000177406	AC021054.1	-0.944515	1.10552	31.4837	2.01118e-08	9.022e-08	DOWN	uncharacterized LOC100049716
ENSG00000240972	MIF	-0.943127	6.82531	79.4373	4.97777e-19	5.3169e-18	DOWN	macrophage migration inhibitory factor
ENSG00000167034	NKX3-1	-0.942799	3.94471	153.156	3.54114e-35	9.20099e-34	DOWN	NK3 homeobox 1
ENSG00000103966	EHD4	-0.941205	5.52194	316.274	9.38828e-71	7.70783e-69	DOWN	EH domain containing 4
ENSG00000154734	ADAMTS1	-0.940616	1.97015	29.1899	6.56198e-08	2.79287e-07	DOWN	ADAM metallopeptidase with thrombospondin type 1 motif 1
ENSG00000034152	MAP2K3	-0.940406	3.1354	78.9856	6.2565e-19	6.60646e-18	DOWN	mitogen-activated protein kinase kinase 3
ENSG00000115963	RND3	-0.939509	7.45654	264.265	2.01784e-59	1.24433e-57	DOWN	Rho family GTPase 3
ENSG00000130830	MPP1	-0.938816	3.39437	101.55	6.96842e-24	1.03188e-22	DOWN	membrane palmitoylated protein 1
ENSG00000214827	MTCP1	-0.937728	0.892944	11.7148	0.000620058	0.00147595	DOWN	mature T cell proliferation 1
ENSG00000182841	RRP7BP	-0.93771	2.80698	53.8339	2.18171e-13	1.53817e-12	DOWN	ribosomal RNA processing 7 homolog B, pseudogene
ENSG00000166073	GPR176	-0.936333	5.15829	248.652	5.10868e-56	2.75809e-54	DOWN	G protein-coupled receptor 176
ENSG00000108961	RANGRF	-0.935437	2.79872	82.2855	1.17782e-19	1.30842e-18	DOWN	RAN guanine nucleotide release factor
ENSG00000125355	TMEM255A	-0.935125	2.24335	53.6354	2.41365e-13	1.69567e-12	DOWN	transmembrane protein 255A
ENSG00000238795	SCARNA12	-0.934543	6.13256	109.732	1.12154e-25	1.82431e-24	DOWN	small Cajal body-specific RNA 12
ENSG00000149591	TAGLN	-0.934438	5.86688	296.151	2.27162e-66	1.66766e-64	DOWN	transgelin
ENSG00000169314	C22orf15	-0.933814	-0.150107	12.0483	0.0005184	0.0012494	DOWN	chromosome 22 open reading frame 15
ENSG00000100219	XBP1	-0.933304	6.48408	172.046	2.64462e-39	8.08239e-38	DOWN	X-box binding protein 1
ENSG00000143322	ABL2	-0.931544	6.97648	249.509	3.32245e-56	1.8078e-54	DOWN	ABL proto-oncogene 2, non-receptor tyrosine kinase
ENSG00000282246	AL157392.5	-0.931036	0.453419	14.6701	0.000128063	0.000346774	DOWN	novel protein
ENSG00000138311	ZNF365	-0.929644	1.57036	39.0022	4.23338e-10	2.23169e-09	DOWN	zinc finger protein 365
ENSG00000186792	HYAL3	-0.929503	1.10167	25.0859	5.48322e-07	2.09183e-06	DOWN	hyaluronoglucosaminidase 3
ENSG00000077150	NFKB2	-0.92858	5.53848	325.966	7.26738e-73	6.54772e-71	DOWN	nuclear factor kappa B subunit 2
ENSG00000277209	RPPH1	-0.927641	14.1178	47.6931	4.98438e-12	3.1608e-11	DOWN	ribonuclease P RNA component H1
ENSG00000133107	TRPC4	-0.925449	2.92307	92.6154	6.35101e-22	8.26644e-21	DOWN	transient receptor potential cation channel subfamily C member 4
ENSG00000090339	ICAM1	-0.924341	8.509	198.412	4.63851e-45	1.78281e-43	DOWN	intercellular adhesion molecule 1
ENSG00000251580	LINC02482	-0.924222	0.649351	15.78	7.11519e-05	0.000202385	DOWN	long intergenic non-protein coding RNA 2482
ENSG00000138411	HECW2	-0.923595	3.01306	95.0023	1.90169e-22	2.56672e-21	DOWN	HECT, C2 and WW domain containing E3 ubiquitin protein ligase 2
ENSG00000136997	MYC	-0.922803	7.0474	168.06	1.96295e-38	5.75814e-37	DOWN	MYC proto-oncogene, bHLH transcription factor
ENSG00000149527	PLCH2	-0.92272	4.31821	179.732	5.54412e-41	1.78066e-39	DOWN	phospholipase C eta 2
ENSG00000164733	CTSB	-0.922403	10.2698	195.339	2.17295e-44	8.26017e-43	DOWN	cathepsin B
ENSG00000112972	HMGCS1	-0.920831	7.00409	181.993	1.77924e-41	5.92012e-40	DOWN	3-hydroxy-3-methylglutaryl-CoA synthase 1
ENSG00000133101	CCNA1	-0.920442	2.68015	63.7414	1.41869e-15	1.19735e-14	DOWN	cyclin A1
ENSG00000135047	CTSL	-0.918612	7.03798	317.392	5.35909e-71	4.53399e-69	DOWN	cathepsin L
ENSG00000149798	CDC42EP2	-0.917294	4.06496	174.234	8.80177e-40	2.71992e-38	DOWN	CDC42 effector protein 2
ENSG00000082126	MPP4	-0.915287	0.603991	22.874	1.72973e-06	6.19196e-06	DOWN	membrane palmitoylated protein 4
ENSG00000207501	RNVU1-14	-0.914669	0.593346	14.5	0.00014016	0.000376593	DOWN	RNA, variant U1 small nuclear 14
ENSG00000125746	EML2	-0.914214	2.99827	96.4146	9.31788e-23	1.28899e-21	DOWN	echinoderm microtubule associated protein like 2
ENSG00000168273	SMIM4	-0.912761	1.94085	29.5256	5.51836e-08	2.36538e-07	DOWN	small integral membrane protein 4
ENSG00000144724	PTPRG	-0.911711	5.23941	199.48	2.71155e-45	1.05092e-43	DOWN	protein tyrosine phosphatase, receptor type G
ENSG00000103522	IL21R	-0.911191	-0.217548	10.2686	0.0013531	0.00303497	DOWN	interleukin 21 receptor
ENSG00000145536	ADAMTS16	-0.910392	2.22313	33.3843	7.56321e-09	3.54047e-08	DOWN	ADAM metallopeptidase with thrombospondin type 1 motif 16
ENSG00000074410	CA12	-0.909995	5.34521	176.574	2.71276e-40	8.53503e-39	DOWN	carbonic anhydrase 12
ENSG00000169884	WNT10B	-0.906319	0.20373	16.0198	6.26841e-05	0.00017955	DOWN	Wnt family member 10B
ENSG00000116717	GADD45A	-0.906205	3.80857	95.2616	1.66821e-22	2.26039e-21	DOWN	growth arrest and DNA damage inducible alpha
ENSG00000261602	AC092115.2	-0.905363	0.0940075	9.75239	0.00179089	0.0039243	DOWN	novel transcript
ENSG00000171388	APLN	-0.905354	0.916499	26.2719	2.96575e-07	1.17136e-06	DOWN	apelin
ENSG00000157833	GAREM2	-0.904082	3.08256	108.365	2.23576e-25	3.57798e-24	DOWN	GRB2 associated regulator of MAPK1 subtype 2
ENSG00000241990	PRR34-AS1	-0.903515	1.33765	26.8959	2.14717e-07	8.62036e-07	DOWN	PRR34 antisense RNA 1
ENSG00000178104	PDE4DIP	-0.902912	7.1462	223.109	1.89775e-50	8.66159e-49	DOWN	phosphodiesterase 4D interacting protein
ENSG00000184922	FMNL1	-0.90289	3.87713	118.319	1.47613e-27	2.64616e-26	DOWN	formin like 1
ENSG00000131100	ATP6V1E1	-0.902283	6.2126	275.688	6.53612e-62	4.21808e-60	DOWN	ATPase H+ transporting V1 subunit E1
ENSG00000006327	TNFRSF12A	-0.90012	5.41899	146.972	7.95854e-34	1.9754e-32	DOWN	TNF receptor superfamily member 12A
ENSG00000283228	AC068547.1	-0.900007	2.06087	17.3417	3.12256e-05	9.38189e-05	DOWN	novel transcript
ENSG00000274012	RN7SL2	-0.899414	15.2017	58.7161	1.82148e-14	1.41269e-13	DOWN	RNA, 7SL, cytoplasmic 2
ENSG00000272462	U91328.1	-0.899026	0.944677	23.6465	1.15758e-06	4.25467e-06	DOWN	novel transcript
ENSG00000145861	C1QTNF2	-0.895621	1.49761	36.8227	1.29376e-09	6.5205e-09	DOWN	C1q and TNF related 2
ENSG00000258412	AL355102.1	-0.89501	-0.192347	12.3972	0.000429968	0.00104891	DOWN	novel transcript, sense intronic to BDKRB2
ENSG00000235884	LINC00941	-0.894549	1.70165	29.9148	4.51462e-08	1.95202e-07	DOWN	long intergenic non-protein coding RNA 941
ENSG00000234602	MCIDAS	-0.893479	0.55772	17.0443	3.6518e-05	0.000108545	DOWN	multiciliate differentiation and DNA synthesis associated cell cycle protein
ENSG00000151067	CACNA1C	-0.893294	2.88373	86.1883	1.6359e-20	1.93176e-19	DOWN	calcium voltage-gated channel subunit alpha1 C
ENSG00000137825	ITPKA	-0.890744	1.56602	30.1392	4.02116e-08	1.74847e-07	DOWN	inositol-trisphosphate 3-kinase A
ENSG00000058085	LAMC2	-0.889341	3.38661	82.8775	8.7298e-20	9.76035e-19	DOWN	laminin subunit gamma 2
ENSG00000105889	STEAP1B	-0.888438	2.10865	36.5858	1.46092e-09	7.32573e-09	DOWN	STEAP family member 1B
ENSG00000166250	CLMP	-0.887421	7.03057	281.146	4.22621e-63	2.83279e-61	DOWN	CXADR like membrane protein
ENSG00000222328	RNU2-2P	-0.886577	7.62132	106.491	5.75448e-25	9.02186e-24	DOWN	RNA, U2 small nuclear 2, pseudogene
ENSG00000172985	SH3RF3	-0.884433	4.50087	145.108	2.03374e-33	4.90749e-32	DOWN	SH3 domain containing ring finger 3
ENSG00000214944	ARHGEF28	-0.883651	6.19537	377.778	3.78994e-84	4.27523e-82	DOWN	Rho guanine nucleotide exchange factor 28
ENSG00000188130	MAPK12	-0.883631	4.27725	180.783	3.26943e-41	1.07242e-39	DOWN	mitogen-activated protein kinase 12
ENSG00000113070	HBEGF	-0.883474	3.85013	148.477	3.73197e-34	9.36366e-33	DOWN	heparin binding EGF like growth factor
ENSG00000081059	TCF7	-0.880066	2.09573	42.3027	7.81848e-11	4.44414e-10	DOWN	transcription factor 7
ENSG00000229647	MYOSLID	-0.880059	1.05436	21.6264	3.31259e-06	1.14665e-05	DOWN	myocardin-induced smooth muscle lncRNA, inducer of differentiation
ENSG00000100106	TRIOBP	-0.879098	5.59669	250.074	2.50195e-56	1.38305e-54	DOWN	TRIO and F-actin binding protein
ENSG00000264940	SNORD3C	-0.877537	5.14409	88.2602	5.73877e-21	7.00311e-20	DOWN	small nucleolar RNA, C/D box 3C
ENSG00000244230	RN7SL151P	-0.877461	0.152457	9.04501	0.00263412	0.00558759	DOWN	RNA, 7SL, cytoplasmic 151, pseudogene
ENSG00000173442	EHBP1L1	-0.87405	4.90521	142.486	7.61462e-33	1.79475e-31	DOWN	EH domain binding protein 1 like 1
ENSG00000134072	CAMK1	-0.873982	4.0317	88.2095	5.88766e-21	7.1785e-20	DOWN	calcium/calmodulin dependent protein kinase I
ENSG00000065621	GSTO2	-0.873651	1.47626	24.3714	7.94395e-07	2.97979e-06	DOWN	glutathione S-transferase omega 2
ENSG00000099992	TBC1D10A	-0.873645	4.15858	126.923	1.93125e-29	3.80086e-28	DOWN	TBC1 domain family member 10A
ENSG00000164077	MON1A	-0.872107	2.36955	42.2631	7.97826e-11	4.53125e-10	DOWN	MON1 homolog A, secretory trafficking associated
ENSG00000118515	SGK1	-0.871907	5.33097	55.7264	8.32932e-14	6.11478e-13	DOWN	serum/glucocorticoid regulated kinase 1
ENSG00000163545	NUAK2	-0.871253	4.42419	175.915	3.77843e-40	1.1861e-38	DOWN	NUAK family kinase 2
ENSG00000173621	LRFN4	-0.870799	2.50101	33.8226	6.0372e-09	2.86087e-08	DOWN	leucine rich repeat and fibronectin type III domain containing 4
ENSG00000108691	CCL2	-0.870675	7.70278	143.737	4.05496e-33	9.66712e-32	DOWN	C-C motif chemokine ligand 2
ENSG00000072163	LIMS2	-0.869626	0.831758	16.8576	4.02925e-05	0.000118949	DOWN	LIM zinc finger domain containing 2
ENSG00000099949	LZTR1	-0.868252	4.78165	188.649	6.27084e-43	2.19717e-41	DOWN	leucine zipper like transcription regulator 1
ENSG00000270757	HSPE1-MOB4	-0.868151	2.38402	20.8355	5.00474e-06	1.68702e-05	DOWN	HSPE1-MOB4 readthrough
ENSG00000243156	MICAL3	-0.867875	6.05238	219.322	1.27113e-49	5.49436e-48	DOWN	microtubule associated monooxygenase, calponin and LIM domain containing 3
ENSG00000274602	PI4KAP1	-0.867603	1.61208	36.6848	1.38857e-09	6.9806e-09	DOWN	phosphatidylinositol 4-kinase alpha pseudogene 1
ENSG00000243477	NAA80	-0.86539	2.41511	52.6929	3.90008e-13	2.70028e-12	DOWN	N(alpha)-acetyltransferase 80, NatH catalytic subunit
ENSG00000003989	SLC7A2	-0.865361	4.5965	196.474	1.22855e-44	4.683e-43	DOWN	solute carrier family 7 member 2
ENSG00000129667	RHBDF2	-0.86493	4.23359	146.36	1.08319e-33	2.65065e-32	DOWN	rhomboid 5 homolog 2
ENSG00000171867	PRNP	-0.864373	8.39458	243.076	8.39428e-55	4.32976e-53	DOWN	prion protein
ENSG00000123358	NR4A1	-0.86238	4.10459	13.5076	0.000237601	0.000612089	DOWN	nuclear receptor subfamily 4 group A member 1
ENSG00000273311	DGCR11	-0.862376	-0.121487	11.3506	0.000754235	0.00176357	DOWN	DiGeorge syndrome critical region gene 11
ENSG00000117228	GBP1	-0.86034	4.48428	190.239	2.81995e-43	1.00325e-41	DOWN	guanylate binding protein 1
ENSG00000119986	AVPI1	-0.86029	3.81244	61.4879	4.4547e-15	3.64655e-14	DOWN	arginine vasopressin induced 1
ENSG00000169599	NFU1	-0.857739	4.31047	101.506	7.12498e-24	1.05394e-22	DOWN	NFU1 iron-sulfur cluster scaffold
ENSG00000188985	DHFRP1	-0.857159	0.569032	10.1986	0.00140549	0.00313828	DOWN	dihydrofolate reductase pseudogene 1
ENSG00000188112	C6orf132	-0.855852	2.38836	50.4624	1.2147e-12	8.04868e-12	DOWN	chromosome 6 open reading frame 132
ENSG00000099917	MED15	-0.85451	5.11954	226.268	3.88365e-51	1.80219e-49	DOWN	mediator complex subunit 15
ENSG00000138623	SEMA7A	-0.85376	0.185034	15.0376	0.000105388	0.000289442	DOWN	semaphorin 7A (John Milton Hagen blood group)
ENSG00000183597	TANGO2	-0.851836	3.80264	103.443	2.67945e-24	4.04541e-23	DOWN	transport and golgi organization 2 homolog
ENSG00000115648	MLPH	-0.851815	5.78937	227.709	1.88342e-51	8.91894e-50	DOWN	melanophilin
ENSG00000275131	AC241952.1	-0.851584	2.45276	41.9589	9.321e-11	5.25514e-10	DOWN	phosphodiesterase 4D interacting protein-like
ENSG00000163513	TGFBR2	-0.850331	5.42081	211.668	5.94133e-48	2.48301e-46	DOWN	transforming growth factor beta receptor 2
ENSG00000110455	ACCS	-0.848127	0.194685	14.3487	0.000151884	0.000406519	DOWN	1-aminocyclopropane-1-carboxylate synthase homolog (inactive)
ENSG00000262202	AC007952.4	-0.847664	4.17961	52.0577	5.38929e-13	3.69631e-12	DOWN	novel transcript
ENSG00000276216	AC245014.3	-0.847651	0.340112	15.6925	7.45178e-05	0.00021105	DOWN	novel transcript
ENSG00000260035	AC051619.8	-0.847221	0.95959	7.84342	0.0051006	0.010196	DOWN	novel transcript
ENSG00000167074	TEF	-0.846016	3.63156	146.633	9.43965e-34	2.31814e-32	DOWN	TEF, PAR bZIP transcription factor
ENSG00000196208	GREB1	-0.845614	2.97504	86.3946	1.47389e-20	1.74788e-19	DOWN	growth regulating estrogen receptor binding 1
ENSG00000254332	AF201337.1	-0.844758	0.655788	9.13227	0.00251141	0.00534526	DOWN	tropomyosin 4 (TPM4) pseudogene
ENSG00000100302	RASD2	-0.844233	0.808512	15.9808	6.39887e-05	0.000183023	DOWN	RASD family member 2
ENSG00000100139	MICALL1	-0.844208	5.73598	243.918	5.50207e-55	2.84855e-53	DOWN	MICAL like 1
ENSG00000196935	SRGAP1	-0.844015	3.90842	97.6218	5.06436e-23	7.10495e-22	DOWN	SLIT-ROBO Rho GTPase activating protein 1
ENSG00000100359	SGSM3	-0.842953	4.38705	144.768	2.4137e-33	5.80418e-32	DOWN	small G protein signaling modulator 3
ENSG00000179833	SERTAD2	-0.84226	2.75206	76.5992	2.09426e-18	2.13347e-17	DOWN	SERTA domain containing 2
ENSG00000162981	FAM84A	-0.84173	1.10619	26.4013	2.77358e-07	1.0989e-06	DOWN	family with sequence similarity 84 member A
ENSG00000128272	ATF4	-0.841553	8.20146	178.246	1.17042e-40	3.74183e-39	DOWN	activating transcription factor 4
ENSG00000207166	SNORA68	-0.840537	1.59402	26.5768	2.53267e-07	1.00777e-06	DOWN	small nucleolar RNA, H/ACA box 68
ENSG00000081181	ARG2	-0.83947	3.12287	62.6989	2.40852e-15	2.00349e-14	DOWN	arginase 2
ENSG00000013364	MVP	-0.836511	6.30962	270.127	1.06475e-60	6.77678e-59	DOWN	major vault protein
ENSG00000130762	ARHGEF16	-0.835868	2.73325	58.18	2.39199e-14	1.83872e-13	DOWN	Rho guanine nucleotide exchange factor 16
ENSG00000184232	OAF	-0.834462	4.68887	175.283	5.19218e-40	1.62256e-38	DOWN	out at first homolog
ENSG00000262580	AC087741.1	-0.832365	0.585721	14.4077	0.000147198	0.000394508	DOWN	novel transcript, antisense to CARD14
ENSG00000064225	ST3GAL6	-0.8321	2.21548	47.5612	5.33141e-12	3.37008e-11	DOWN	ST3 beta-galactoside alpha-2,3-sialyltransferase 6
ENSG00000101935	AMMECR1	-0.831856	3.0112	82.2426	1.20369e-19	1.3329e-18	DOWN	Alport syndrome, mental retardation, midface hypoplasia and elliptocytosis chromosomal region gene 1
ENSG00000146232	NFKBIE	-0.829607	3.3488	84.7806	3.33371e-20	3.8514e-19	DOWN	NFKB inhibitor epsilon
ENSG00000198805	PNP	-0.8289	4.31959	143.998	3.55603e-33	8.50688e-32	DOWN	purine nucleoside phosphorylase
ENSG00000152661	GJA1	-0.828292	5.03052	180.968	2.97853e-41	9.81641e-40	DOWN	gap junction protein alpha 1
ENSG00000142197	DOP1B	-0.827341	4.34635	156.28	7.35379e-36	1.96219e-34	DOWN	DOP1 leucine zipper like protein B
ENSG00000115350	POLE4	-0.82724	4.07083	119.347	8.79381e-28	1.60123e-26	DOWN	DNA polymerase epsilon 4, accessory subunit
ENSG00000147813	NAPRT	-0.826601	1.46308	25.4311	4.58463e-07	1.76852e-06	DOWN	nicotinate phosphoribosyltransferase
ENSG00000013583	HEBP1	-0.82599	3.80504	94.9367	1.9657e-22	2.64284e-21	DOWN	heme binding protein 1
ENSG00000128578	STRIP2	-0.824347	4.14225	164.842	9.90258e-38	2.83881e-36	DOWN	striatin interacting protein 2
ENSG00000165233	CARD19	-0.824269	3.5034	56.08	6.95799e-14	5.14343e-13	DOWN	caspase recruitment domain family member 19
ENSG00000095209	TMEM38B	-0.824155	3.78875	129.933	4.23941e-30	8.59968e-29	DOWN	transmembrane protein 38B
ENSG00000099968	BCL2L13	-0.824065	5.79624	276.902	3.55473e-62	2.31558e-60	DOWN	BCL2 like 13
ENSG00000109667	SLC2A9	-0.822202	0.0631933	9.47394	0.00208412	0.00451125	DOWN	solute carrier family 2 member 9
ENSG00000128309	MPST	-0.821634	4.40992	117.035	2.82112e-27	4.99273e-26	DOWN	mercaptopyruvate sulfurtransferase
ENSG00000259583	AC015712.2	-0.818898	0.984902	17.9567	2.2599e-05	6.92953e-05	DOWN	uncharacterized LOC101927751
ENSG00000123836	PFKFB2	-0.818632	3.14294	88.9214	4.10825e-21	5.06234e-20	DOWN	6-phosphofructo-2-kinase/fructose-2,6-biphosphatase 2
ENSG00000138944	SHISAL1	-0.817701	4.64715	201.279	1.0985e-45	4.28138e-44	DOWN	shisa like 1
ENSG00000183963	SMTN	-0.817368	5.38378	202.233	6.80112e-46	2.66569e-44	DOWN	smoothelin
ENSG00000120051	CFAP58	-0.817123	1.09085	20.016	7.67949e-06	2.52017e-05	DOWN	cilia and flagella associated protein 58
ENSG00000168917	SLC35G2	-0.816647	3.56654	89.3881	3.24482e-21	4.03784e-20	DOWN	solute carrier family 35 member G2
ENSG00000115107	STEAP3	-0.816538	3.83408	139.957	2.72086e-32	6.18885e-31	DOWN	STEAP3 metalloreductase
ENSG00000142627	EPHA2	-0.813279	7.52532	183.591	7.96705e-42	2.68308e-40	DOWN	EPH receptor A2
ENSG00000160326	SLC2A6	-0.812808	3.57071	111.871	3.8128e-26	6.35086e-25	DOWN	solute carrier family 2 member 6
ENSG00000280143	AP000892.3	-0.811826	0.774579	9.76494	0.00177872	0.00389946	DOWN	novel transcript
ENSG00000162066	AMDHD2	-0.811804	3.45275	91.0871	1.37489e-21	1.74854e-20	DOWN	amidohydrolase domain containing 2
ENSG00000225697	SLC26A6	-0.81151	3.92635	99.508	1.95373e-23	2.81496e-22	DOWN	solute carrier family 26 member 6
ENSG00000274265	AC245297.3	-0.811336	1.45583	24.4782	7.51541e-07	2.82822e-06	DOWN	novel transcript
ENSG00000135636	DYSF	-0.810219	2.13575	41.1304	1.42401e-10	7.8749e-10	DOWN	dysferlin
ENSG00000234335	RPS4XP11	-0.809752	0.00612765	7.28975	0.00693489	0.0134915	DOWN	ribosomal protein S4X pseudogene 11
ENSG00000100034	PPM1F	-0.808441	5.37645	156.422	6.84496e-36	1.83347e-34	DOWN	protein phosphatase, Mg2+/Mn2+ dependent 1F
ENSG00000118960	HS1BP3	-0.807446	4.57926	148.649	3.42132e-34	8.59978e-33	DOWN	HCLS1 binding protein 3
ENSG00000099899	TRMT2A	-0.807429	4.53969	134.639	3.95905e-31	8.41223e-30	DOWN	tRNA methyltransferase 2 homolog A
ENSG00000165996	HACD1	-0.807044	3.10608	88.8936	4.1662e-21	5.12465e-20	DOWN	3-hydroxyacyl-CoA dehydratase 1
ENSG00000163874	ZC3H12A	-0.806315	2.30526	33.3868	7.5534e-09	3.53707e-08	DOWN	zinc finger CCCH-type containing 12A
ENSG00000169744	LDB2	-0.804547	1.66728	31.2672	2.24848e-08	1.00426e-07	DOWN	LIM domain binding 2
ENSG00000173334	TRIB1	-0.804542	6.49032	125.275	4.43092e-29	8.56255e-28	DOWN	tribbles pseudokinase 1
ENSG00000251791	SCARNA6	-0.8045	4.04836	87.1373	1.01245e-20	1.21521e-19	DOWN	small Cajal body-specific RNA 6
ENSG00000120738	EGR1	-0.803635	7.09155	23.0176	1.60527e-06	5.78073e-06	DOWN	early growth response 1
ENSG00000104863	LIN7B	-0.803198	2.06586	43.834	3.57445e-11	2.09352e-10	DOWN	lin-7 homolog B, crumbs cell polarity complex component
ENSG00000135069	PSAT1	-0.802885	5.42486	94.4318	2.53681e-22	3.37147e-21	DOWN	phosphoserine aminotransferase 1
ENSG00000170961	HAS2	-0.802571	1.7835	35.7638	2.22744e-09	1.09789e-08	DOWN	hyaluronan synthase 2
ENSG00000251322	SHANK3	-0.800047	1.62892	29.158	6.6709e-08	2.83661e-07	DOWN	SH3 and multiple ankyrin repeat domains 3
ENSG00000159176	CSRP1	-0.799791	7.62694	155.023	1.38423e-35	3.65138e-34	DOWN	cysteine and glycine rich protein 1
ENSG00000142494	SLC47A1	-0.799561	3.38948	72.916	1.3529e-17	1.30994e-16	DOWN	solute carrier family 47 member 1
ENSG00000053501	USE1	-0.798899	3.15336	68.2209	1.46165e-16	1.32378e-15	DOWN	unconventional SNARE in the ER 1
ENSG00000100410	PHF5A	-0.798883	4.97632	161.404	5.58389e-37	1.55888e-35	DOWN	PHD finger protein 5A
ENSG00000170485	NPAS2	-0.797593	2.78689	67.942	1.6838e-16	1.52002e-15	DOWN	neuronal PAS domain protein 2
ENSG00000181524	RPL24P4	-0.797424	-0.132049	6.47741	0.0109254	0.0203695	DOWN	ribosomal protein L24 pseudogene 4
ENSG00000197208	SLC22A4	-0.797098	1.00756	16.5791	4.66616e-05	0.000136358	DOWN	solute carrier family 22 member 4
ENSG00000100418	DESI1	-0.7945	4.77099	166.341	4.65957e-38	1.35538e-36	DOWN	desumoylating isopeptidase 1
ENSG00000185614	INKA1	-0.794261	0.161849	10.7677	0.00103286	0.00235977	DOWN	inka box actin regulator 1
ENSG00000241360	PDXP	-0.794098	3.52907	49.2102	2.29946e-12	1.49438e-11	DOWN	pyridoxal phosphatase
ENSG00000187210	GCNT1	-0.793836	3.90778	119.012	1.04091e-27	1.88547e-26	DOWN	glucosaminyl (N-acetyl) transferase 1, core 2
ENSG00000198768	APCDD1L	-0.793611	3.86627	96.6127	8.43072e-23	1.16976e-21	DOWN	APC down-regulated 1 like
ENSG00000163378	EOGT	-0.793134	4.6314	142.485	7.61882e-33	1.79475e-31	DOWN	EGF domain specific O-linked N-acetylglucosamine transferase
ENSG00000049860	HEXB	-0.79188	6.83948	270.776	7.68588e-61	4.91436e-59	DOWN	hexosaminidase subunit beta
ENSG00000204152	TIMM23B	-0.790457	2.28294	39.8233	2.7801e-10	1.49627e-09	DOWN	translocase of inner mitochondrial membrane 23 homolog B
ENSG00000185608	MRPL40	-0.79023	5.05999	133.194	8.19944e-31	1.71854e-29	DOWN	mitochondrial ribosomal protein L40
ENSG00000093009	CDC45	-0.78914	6.09376	321.018	8.69087e-72	7.53661e-70	DOWN	cell division cycle 45
ENSG00000164161	HHIP	-0.788967	0.088391	9.30569	0.00228443	0.00489777	DOWN	hedgehog interacting protein
ENSG00000149289	ZC3H12C	-0.788253	4.64799	109.25	1.43049e-25	2.31329e-24	DOWN	zinc finger CCCH-type containing 12C
ENSG00000181019	NQO1	-0.787658	7.51458	190.725	2.20862e-43	7.87778e-42	DOWN	NAD(P)H quinone dehydrogenase 1
ENSG00000100288	CHKB	-0.787197	3.06189	56.5357	5.51863e-14	4.11451e-13	DOWN	choline kinase beta
ENSG00000241878	PISD	-0.786892	4.6665	119.331	8.86452e-28	1.612e-26	DOWN	phosphatidylserine decarboxylase
ENSG00000204386	NEU1	-0.785003	6.33626	191.768	1.30757e-43	4.70015e-42	DOWN	neuraminidase 1
ENSG00000163297	ANTXR2	-0.784849	5.50707	226.199	4.02081e-51	1.85962e-49	DOWN	ANTXR cell adhesion molecule 2
ENSG00000033867	SLC4A7	-0.784133	5.34368	170.07	7.14187e-39	2.13564e-37	DOWN	solute carrier family 4 member 7
ENSG00000135318	NT5E	-0.783709	7.6639	223.512	1.54999e-50	7.12124e-49	DOWN	5'-nucleotidase ecto
ENSG00000136002	ARHGEF4	-0.781774	3.13009	74.3294	6.61114e-18	6.49183e-17	DOWN	Rho guanine nucleotide exchange factor 4
ENSG00000246705	H2AFJ	-0.780256	4.55699	81.6518	1.62307e-19	1.78306e-18	DOWN	H2A histone family member J
ENSG00000025770	NCAPH2	-0.779701	5.85958	195.251	2.27091e-44	8.58553e-43	DOWN	non-SMC condensin II complex subunit H2
ENSG00000108448	TRIM16L	-0.776896	3.69174	84.3308	4.18549e-20	4.7941e-19	DOWN	tripartite motif containing 16 like
ENSG00000143878	RHOB	-0.774748	4.88832	25.4311	4.58477e-07	1.76852e-06	DOWN	ras homolog family member B
ENSG00000221818	EBF2	-0.773909	2.94066	76.1713	2.60101e-18	2.62465e-17	DOWN	early B cell factor 2
ENSG00000169247	SH3TC2	-0.77374	1.51399	26.2213	3.04448e-07	1.20108e-06	DOWN	SH3 domain and tetratricopeptide repeats 2
ENSG00000178568	ERBB4	-0.773518	-0.0590062	8.05415	0.00453996	0.00917314	DOWN	erb-b2 receptor tyrosine kinase 4
ENSG00000200087	SNORA73B	-0.772239	7.99659	119.937	6.53068e-28	1.19859e-26	DOWN	small nucleolar RNA, H/ACA box 73B
ENSG00000170345	FOS	-0.77049	6.35051	7.33079	0.00677831	0.0132166	DOWN	Fos proto-oncogene, AP-1 transcription factor subunit
ENSG00000254615	AC027031.2	-0.770487	1.26712	23.7831	1.07826e-06	3.98107e-06	DOWN	novel transcript
ENSG00000249784	SCARNA22	-0.770418	0.0740608	9.5639	0.00198441	0.00431359	DOWN	small Cajal body-specific RNA 22
ENSG00000187678	SPRY4	-0.769554	4.68096	100.115	1.43767e-23	2.08658e-22	DOWN	sprouty RTK signaling antagonist 4
ENSG00000008513	ST3GAL1	-0.769541	4.17428	106.884	4.72086e-25	7.43496e-24	DOWN	ST3 beta-galactoside alpha-2,3-sialyltransferase 1
ENSG00000183172	SMDT1	-0.769159	2.44547	50.644	1.10732e-12	7.39369e-12	DOWN	single-pass membrane protein with aspartate rich tail 1
ENSG00000165124	SVEP1	-0.76882	5.10668	82.9231	8.53084e-20	9.56875e-19	DOWN	sushi, von Willebrand factor type A, EGF and pentraxin domain containing 1
ENSG00000239900	ADSL	-0.768815	6.07026	249.801	2.86916e-56	1.5735e-54	DOWN	adenylosuccinate lyase
ENSG00000100099	HPS4	-0.768313	5.12085	171.859	2.90508e-39	8.83947e-38	DOWN	HPS4, biogenesis of lysosomal organelles complex 3 subunit 2
ENSG00000214530	STARD10	-0.767293	3.0918	57.7187	3.02416e-14	2.30045e-13	DOWN	StAR related lipid transfer domain containing 10
ENSG00000163293	NIPAL1	-0.767129	2.70819	50.9401	9.52276e-13	6.414e-12	DOWN	NIPA like domain containing 1
ENSG00000065802	ASB1	-0.766669	5.13482	139.616	3.23037e-32	7.28802e-31	DOWN	ankyrin repeat and SOCS box containing 1
ENSG00000100243	CYB5R3	-0.766297	6.20589	208.806	2.50225e-47	1.01517e-45	DOWN	cytochrome b5 reductase 3
ENSG00000100280	AP1B1	-0.766189	6.24841	219.495	1.16541e-49	5.06897e-48	DOWN	adaptor related protein complex 1 subunit beta 1
ENSG00000093217	XYLB	-0.764857	2.81235	67.3185	2.31008e-16	2.05464e-15	DOWN	xylulokinase
ENSG00000178773	CPNE7	-0.764539	3.05442	71.5567	2.69405e-17	2.56027e-16	DOWN	copine 7
ENSG00000168394	TAP1	-0.764449	4.64711	156.83	5.5753e-36	1.49917e-34	DOWN	transporter 1, ATP binding cassette subfamily B member
ENSG00000179085	DPM3	-0.764375	2.14116	29.5757	5.37745e-08	2.30783e-07	DOWN	dolichyl-phosphate mannosyltransferase subunit 3
ENSG00000099814	CEP170B	-0.763175	4.41821	108.284	2.3294e-25	3.72354e-24	DOWN	centrosomal protein 170B
ENSG00000134107	BHLHE40	-0.762962	6.10551	169.536	9.34288e-39	2.76992e-37	DOWN	basic helix-loop-helix family member e40
ENSG00000116852	KIF21B	-0.76294	3.39969	45.8034	1.30735e-11	7.98039e-11	DOWN	kinesin family member 21B
ENSG00000226742	HSBP1L1	-0.762751	2.30911	40.193	2.3007e-10	1.24696e-09	DOWN	heat shock factor binding protein 1 like 1
ENSG00000114302	PRKAR2A	-0.762723	5.55835	205.428	1.36589e-46	5.44589e-45	DOWN	protein kinase cAMP-dependent type II regulatory subunit alpha
ENSG00000100319	ZMAT5	-0.762537	4.00247	89.0481	3.85325e-21	4.76081e-20	DOWN	zinc finger matrin-type 5
ENSG00000100162	CENPM	-0.762345	4.68813	102.32	4.72322e-24	7.05433e-23	DOWN	centromere protein M
ENSG00000179242	CDH4	-0.7618	0.649075	10.4479	0.00122787	0.00276787	DOWN	cadherin 4
ENSG00000052802	MSMO1	-0.76177	6.76029	201.287	1.09367e-45	4.27456e-44	DOWN	methylsterol monooxygenase 1
ENSG00000153551	CMTM7	-0.760767	3.85723	90.2972	2.04942e-21	2.5757e-20	DOWN	CKLF like MARVEL transmembrane domain containing 7
ENSG00000198853	RUSC2	-0.760548	3.87162	132.989	9.09329e-31	1.90014e-29	DOWN	RUN and SH3 domain containing 2
ENSG00000130766	SESN2	-0.760541	3.02733	37.7123	8.19849e-10	4.22563e-09	DOWN	sestrin 2
ENSG00000235954	TTC28-AS1	-0.759786	2.80334	57.1534	4.03109e-14	3.0414e-13	DOWN	TTC28 antisense RNA 1
ENSG00000111912	NCOA7	-0.759333	5.87659	159.471	1.47643e-36	4.06457e-35	DOWN	nuclear receptor coactivator 7
ENSG00000100350	FOXRED2	-0.759007	4.86764	138.947	4.52286e-32	1.01054e-30	DOWN	FAD dependent oxidoreductase domain containing 2
ENSG00000100056	ESS2	-0.758552	4.2292	92.2381	7.68517e-22	9.91002e-21	DOWN	ess-2 splicing factor homolog
ENSG00000102760	RGCC	-0.758097	0.715899	11.2133	0.000812137	0.0018894	DOWN	regulator of cell cycle
ENSG00000187583	PLEKHN1	-0.757824	-0.103551	7.62229	0.00576511	0.011385	DOWN	pleckstrin homology domain containing N1
ENSG00000119865	CNRIP1	-0.757506	3.98086	130.057	3.98153e-30	8.08839e-29	DOWN	cannabinoid receptor interacting protein 1
ENSG00000198951	NAGA	-0.756603	4.81325	194.646	3.07807e-44	1.15116e-42	DOWN	alpha-N-acetylgalactosaminidase
ENSG00000204632	HLA-G	-0.755544	1.60491	18.2777	1.9093e-05	5.92284e-05	DOWN	major histocompatibility complex, class I, G
ENSG00000276600	RAB7B	-0.755415	1.38583	24.8838	6.0891e-07	2.31279e-06	DOWN	RAB7B, member RAS oncogene family
ENSG00000203761	MSTO2P	-0.754606	0.938782	11.5334	0.000683587	0.00161333	DOWN	misato family member 2, pseudogene
ENSG00000274272	AC069281.2	-0.754101	0.331214	10.2182	0.00139063	0.00310908	DOWN	novel transcript
ENSG00000175449	RFESD	-0.753924	0.565641	13.8222	0.000200943	0.000524245	DOWN	Rieske Fe-S domain containing
ENSG00000172366	MCRIP2	-0.75391	2.67038	34.1525	5.09589e-09	2.43644e-08	DOWN	MAPK regulated corepressor interacting protein 2
ENSG00000174996	KLC2	-0.753699	3.87522	76.488	2.21556e-18	2.25329e-17	DOWN	kinesin light chain 2
ENSG00000149571	KIRREL3	-0.751506	2.5013	45.4399	1.57395e-11	9.495e-11	DOWN	kirre like nephrin family adhesion molecule 3
ENSG00000117016	RIMS3	-0.751297	1.18238	15.1176	0.00010102	0.000278467	DOWN	regulating synaptic membrane exocytosis 3
ENSG00000135074	ADAM19	-0.750686	6.40268	192.908	7.37065e-44	2.7055e-42	DOWN	ADAM metallopeptidase domain 19
ENSG00000202198	RF00100	-0.750217	3.28308	5.03745	0.024805	0.0424953	DOWN
ENSG00000175573	C11orf68	-0.747346	3.93387	77.1518	1.58309e-18	1.62827e-17	DOWN	chromosome 11 open reading frame 68
ENSG00000228315	GUSBP11	-0.747102	2.06591	14.4684	0.000142532	0.00038252	DOWN	glucuronidase, beta pseudogene 11
ENSG00000162144	CYB561A3	-0.747077	5.23731	180.601	3.58256e-41	1.16412e-39	DOWN	cytochrome b561 family member A3
ENSG00000067082	KLF6	-0.747063	6.14955	86.8028	1.19898e-20	1.43289e-19	DOWN	Kruppel like factor 6
ENSG00000141994	DUS3L	-0.747059	2.99246	56.3077	6.19733e-14	4.60075e-13	DOWN	dihydrouridine synthase 3 like
ENSG00000175505	CLCF1	-0.744604	2.62186	47.3803	5.84682e-12	3.67412e-11	DOWN	cardiotrophin like cytokine factor 1
ENSG00000104312	RIPK2	-0.742041	4.07827	121.858	2.4796e-28	4.61805e-27	DOWN	receptor interacting serine/threonine kinase 2
ENSG00000100124	ANKRD54	-0.740754	4.09046	108.846	1.75362e-25	2.82596e-24	DOWN	ankyrin repeat domain 54
ENSG00000134324	LPIN1	-0.740255	5.30775	164.607	1.11476e-37	3.18915e-36	DOWN	lipin 1
ENSG00000083454	P2RX5	-0.739717	4.06958	118.562	1.30606e-27	2.35345e-26	DOWN	purinergic receptor P2X 5
ENSG00000100294	MCAT	-0.739634	3.64828	70.0185	5.87508e-17	5.44898e-16	DOWN	malonyl-CoA-acyl carrier protein transacylase
ENSG00000260708	AL118516.1	-0.739586	0.997063	17.9824	2.22954e-05	6.844e-05	DOWN	novel transcript, antisense to TBC1D22A
ENSG00000199785	SNORA52	-0.739465	1.14837	21.0062	4.57797e-06	1.55114e-05	DOWN	small nucleolar RNA, H/ACA box 52
ENSG00000237973	MTCO1P12	-0.739212	0.942098	16.0437	6.18978e-05	0.000177628	DOWN	MT-CO1 pseudogene 12
ENSG00000214182	PTMAP5	-0.73805	1.40966	21.2484	4.0345e-06	1.37958e-05	DOWN	prothymosin alpha pseudogene 5
ENSG00000109738	GLRB	-0.736968	3.63794	101.896	5.85126e-24	8.69231e-23	DOWN	glycine receptor beta
ENSG00000273899	NOL12	-0.736687	3.77946	80.7581	2.55115e-19	2.76757e-18	DOWN	nucleolar protein 12
ENSG00000225159	NPM1P39	-0.736627	-0.0200221	8.93557	0.00279671	0.0059009	DOWN	nucleophosmin 1 pseudogene 39
ENSG00000177706	FAM20C	-0.735737	5.60479	152.542	4.82449e-35	1.24441e-33	DOWN	FAM20C, golgi associated secretory pathway kinase
ENSG00000141655	TNFRSF11A	-0.735734	2.72893	42.2596	7.99256e-11	4.53751e-10	DOWN	TNF receptor superfamily member 11a
ENSG00000184076	UQCR10	-0.73566	5.98234	89.4712	3.11142e-21	3.87532e-20	DOWN	ubiquinol-cytochrome c reductase, complex III subunit X
ENSG00000164465	DCBLD1	-0.735433	4.13906	115.707	5.50844e-27	9.56565e-26	DOWN	discoidin, CUB and LCCL domain containing 1
ENSG00000111652	COPS7A	-0.735248	6.67888	133.858	5.8678e-31	1.23732e-29	DOWN	COP9 signalosome subunit 7A
ENSG00000133169	BEX1	-0.735129	4.12289	95.3818	1.56987e-22	2.1334e-21	DOWN	brain expressed X-linked 1
ENSG00000279495	AL928654.4	-0.734799	1.55276	25.7791	3.82808e-07	1.49114e-06	DOWN	novel transcript
ENSG00000241973	PI4KA	-0.734154	6.49097	169.936	7.64135e-39	2.28008e-37	DOWN	phosphatidylinositol 4-kinase alpha
ENSG00000100387	RBX1	-0.733639	4.91552	138.681	5.17211e-32	1.15005e-30	DOWN	ring-box 1
ENSG00000204253	HNRNPCP2	-0.733111	-0.155931	5.25099	0.0219342	0.0380137	DOWN	heterogeneous nuclear ribonucleoprotein C pseudogene 2
ENSG00000100029	PES1	-0.732587	6.09847	234.602	5.9129e-53	2.88878e-51	DOWN	pescadillo ribosomal biogenesis factor 1
ENSG00000147383	NSDHL	-0.732162	4.84932	132.96	9.22497e-31	1.92476e-29	DOWN	NAD(P) dependent steroid dehydrogenase-like
ENSG00000197355	UAP1L1	-0.732089	4.42361	149.924	1.80127e-34	4.56903e-33	DOWN	UDP-N-acetylglucosamine pyrophosphorylase 1 like 1
ENSG00000087116	ADAMTS2	-0.731369	4.6169	134.035	5.36836e-31	1.13546e-29	DOWN	ADAM metallopeptidase with thrombospondin type 1 motif 2
ENSG00000100412	ACO2	-0.73096	6.34636	210.719	9.57421e-48	3.95364e-46	DOWN	aconitase 2
ENSG00000105696	TMEM59L	-0.730453	0.0530235	7.93238	0.00485578	0.00975444	DOWN	transmembrane protein 59 like
ENSG00000185839	AL035411.1	-0.730266	0.869246	11.5207	0.000688255	0.00162352	DOWN	adenylate kinase 2 (AK2) pseudogene
ENSG00000141504	SAT2	-0.729896	4.64018	142.468	7.68202e-33	1.80658e-31	DOWN	spermidine/spermine N1-acetyltransferase family member 2
ENSG00000213648	SULT1A4	-0.729194	2.90413	17.8431	2.39885e-05	7.32358e-05	DOWN	sulfotransferase family 1A member 4
ENSG00000011347	SYT7	-0.728721	2.20941	35.1839	2.99994e-09	1.45794e-08	DOWN	synaptotagmin 7
ENSG00000070010	UFD1	-0.728602	5.76402	101.182	8.39132e-24	1.23336e-22	DOWN	ubiquitin recognition factor in ER associated degradation 1
ENSG00000132031	MATN3	-0.728253	2.89853	55.1435	1.12041e-13	8.13909e-13	DOWN	matrilin 3
ENSG00000197594	ENPP1	-0.728172	4.58827	111.894	3.7684e-26	6.28443e-25	DOWN	ectonucleotide pyrophosphatase/phosphodiesterase 1
ENSG00000267228	AC012254.2	-0.726714	2.66023	19.5223	9.94316e-06	3.21813e-05	DOWN	novel transcript
ENSG00000143942	CHAC2	-0.725589	1.75771	22.2228	2.42775e-06	8.53648e-06	DOWN	ChaC cation transport regulator homolog 2
ENSG00000261487	AC135048.1	-0.725072	0.931184	9.64774	0.00189585	0.00413794	DOWN	novel transcript
ENSG00000234745	HLA-B	-0.725053	7.29206	191.918	1.21238e-43	4.36928e-42	DOWN	major histocompatibility complex, class I, B
ENSG00000131435	PDLIM4	-0.724736	4.72665	75.9772	2.86953e-18	2.88303e-17	DOWN	PDZ and LIM domain 4
ENSG00000107104	KANK1	-0.723466	2.07809	28.2086	1.0892e-07	4.53017e-07	DOWN	KN motif and ankyrin repeat domains 1
ENSG00000269899	AC025857.2	-0.722619	0.503507	13.1652	0.000285191	0.000722566	DOWN	novel transcript, sense intronic to CTSB
ENSG00000090674	MCOLN1	-0.722402	2.74008	50.4807	1.20344e-12	7.98168e-12	DOWN	mucolipin 1
ENSG00000122862	SRGN	-0.721845	6.98176	172.03	2.66505e-39	8.12695e-38	DOWN	serglycin
ENSG00000141295	SCRN2	-0.721672	2.62658	30.7111	2.9945e-08	1.31984e-07	DOWN	secernin 2
ENSG00000207165	SNORA70	-0.720923	2.07608	34.0936	5.25242e-09	2.50955e-08	DOWN	small nucleolar RNA, H/ACA box 70
ENSG00000075790	BCAP29	-0.720818	5.44986	152.541	4.82517e-35	1.24441e-33	DOWN	B cell receptor associated protein 29
ENSG00000127920	GNG11	-0.720626	4.56853	130.898	2.60653e-30	5.34204e-29	DOWN	G protein subunit gamma 11
ENSG00000183762	KREMEN1	-0.720178	4.01926	82.1632	1.25301e-19	1.3853e-18	DOWN	kringle containing transmembrane protein 1
ENSG00000151014	NOCT	-0.720054	3.71384	95.3236	1.61676e-22	2.19282e-21	DOWN	nocturnin
ENSG00000153443	UBALD1	-0.719902	2.8536	50.6321	1.11409e-12	7.43531e-12	DOWN	UBA like domain containing 1
ENSG00000114554	PLXNA1	-0.719756	6.73159	189.452	4.18737e-43	1.47837e-41	DOWN	plexin A1
ENSG00000130164	LDLR	-0.719736	8.54726	152.618	4.64234e-35	1.20173e-33	DOWN	low density lipoprotein receptor
ENSG00000204792	LINC01291	-0.718651	1.33823	21.4843	3.56736e-06	1.22852e-05	DOWN	long intergenic non-protein coding RNA 1291
ENSG00000167971	CASKIN1	-0.718635	0.604115	8.84803	0.00293406	0.00616632	DOWN	CASK interacting protein 1
ENSG00000164283	ESM1	-0.717893	1.5687	22.7618	1.83377e-06	6.53906e-06	DOWN	endothelial cell specific molecule 1
ENSG00000250303	AP002884.1	-0.716839	1.07168	18.3088	1.87839e-05	5.83845e-05	DOWN	uncharacterized LOC283140
ENSG00000099904	ZDHHC8	-0.71669	3.39303	84.4829	3.87554e-20	4.44773e-19	DOWN	zinc finger DHHC-type containing 8
ENSG00000108828	VAT1	-0.716609	7.20145	185.388	3.2285e-42	1.09524e-40	DOWN	vesicle amine transport 1
ENSG00000233276	GPX1	-0.715914	5.85483	65.6898	5.27783e-16	4.59122e-15	DOWN	glutathione peroxidase 1
ENSG00000082781	ITGB5	-0.714832	5.36875	187.206	1.2946e-42	4.47943e-41	DOWN	integrin subunit beta 5
ENSG00000156265	MAP3K7CL	-0.714785	0.189749	6.23926	0.0124949	0.0229503	DOWN	MAP3K7 C-terminal like
ENSG00000174951	FUT1	-0.714287	1.6538	27.4703	1.59523e-07	6.51568e-07	DOWN	fucosyltransferase 1 (H blood group)
ENSG00000187051	RPS19BP1	-0.713907	4.36909	87.644	7.83613e-21	9.47093e-20	DOWN	ribosomal protein S19 binding protein 1
ENSG00000067798	NAV3	-0.713328	3.94105	99.7135	1.76114e-23	2.54274e-22	DOWN	neuron navigator 3
ENSG00000212402	SNORA74B	-0.71105	1.02526	11.3149	0.000768872	0.00179567	DOWN	small nucleolar RNA, H/ACA box 74B
ENSG00000149292	TTC12	-0.710493	2.46094	39.3494	3.54356e-10	1.88234e-09	DOWN	tetratricopeptide repeat domain 12
ENSG00000100209	HSCB	-0.710416	2.48298	36.4863	1.53739e-09	7.6925e-09	DOWN	HscB mitochondrial iron-sulfur cluster cochaperone
ENSG00000198804	MT-CO1	-0.710194	10.3564	85.4334	2.39644e-20	2.80123e-19	DOWN	mitochondrially encoded cytochrome c oxidase I
ENSG00000145362	ANK2	-0.710089	3.30749	84.8506	3.21776e-20	3.72364e-19	DOWN	ankyrin 2
ENSG00000197077	KIAA1671	-0.709821	4.80106	91.0188	1.42311e-21	1.80822e-20	DOWN	KIAA1671
ENSG00000158792	SPATA2L	-0.709025	1.22261	12.4022	0.000428819	0.00104662	DOWN	spermatogenesis associated 2 like
ENSG00000160013	PTGIR	-0.709019	0.906863	11.3907	0.000738126	0.0017294	DOWN	prostaglandin I2 receptor
ENSG00000100324	TAB1	-0.708865	4.58617	105.047	1.19246e-24	1.83838e-23	DOWN	TGF-beta activated kinase 1 (MAP3K7) binding protein 1
ENSG00000175550	DRAP1	-0.708703	5.84876	125.022	5.0338e-29	9.71405e-28	DOWN	DR1 associated protein 1
ENSG00000026559	KCNG1	-0.707783	2.4284	38.3412	5.93949e-10	3.08769e-09	DOWN	potassium voltage-gated channel modifier subfamily G member 1
ENSG00000128271	ADORA2A	-0.707726	2.8041	29.4098	5.85809e-08	2.50172e-07	DOWN	adenosine A2a receptor
ENSG00000180758	GPR157	-0.707696	1.95974	31.0317	2.53843e-08	1.12815e-07	DOWN	G protein-coupled receptor 157
ENSG00000159884	CCDC107	-0.707241	1.76788	27.6747	1.43527e-07	5.8988e-07	DOWN	coiled-coil domain containing 107
ENSG00000100906	NFKBIA	-0.707034	6.56305	169.246	1.08114e-38	3.19847e-37	DOWN	NFKB inhibitor alpha
ENSG00000137331	IER3	-0.706711	7.04608	83.507	6.34899e-20	7.17948e-19	DOWN	immediate early response 3
ENSG00000186854	TRABD2A	-0.706447	4.31052	116.648	3.42904e-27	6.05318e-26	DOWN	TraB domain containing 2A
ENSG00000198648	STK39	-0.706177	4.72056	146.933	8.11504e-34	2.00349e-32	DOWN	serine/threonine kinase 39
ENSG00000173559	NABP1	-0.705984	5.01482	102.295	4.7843e-24	7.13787e-23	DOWN	nucleic acid binding protein 1
ENSG00000163754	GYG1	-0.705839	4.31209	128.28	9.74514e-30	1.95114e-28	DOWN	glycogenin 1
ENSG00000275993	SIK1B	-0.705334	2.53255	42.7711	6.15355e-11	3.53542e-10	DOWN	salt inducible kinase 1B (putative)
ENSG00000201998	SNORA23	-0.704874	2.65592	43.3702	4.53039e-11	2.6257e-10	DOWN	small nucleolar RNA, H/ACA box 23
ENSG00000234327	AC012146.1	-0.704741	0.544583	9.64285	0.0019009	0.00414766	DOWN	uncharacterized LOC101928000
ENSG00000107282	APBA1	-0.704266	0.832979	9.11095	0.00254084	0.00540376	DOWN	amyloid beta precursor protein binding family A member 1
ENSG00000008394	MGST1	-0.703984	7.97192	130.975	2.50767e-30	5.15465e-29	DOWN	microsomal glutathione S-transferase 1
ENSG00000100258	LMF2	-0.703419	5.44666	128.339	9.45985e-30	1.89675e-28	DOWN	lipase maturation factor 2
ENSG00000179820	MYADM	-0.703074	5.55041	156.409	6.89032e-36	1.84206e-34	DOWN	myeloid associated differentiation marker
ENSG00000117410	ATP6V0B	-0.702997	4.75459	92.4669	6.84599e-22	8.86161e-21	DOWN	ATPase H+ transporting V0 subunit b
ENSG00000181061	HIGD1A	-0.702455	4.75589	84.2717	4.31242e-20	4.93279e-19	DOWN	HIG1 hypoxia inducible domain family member 1A
ENSG00000180957	PITPNB	-0.701192	5.08161	125.778	3.43869e-29	6.68232e-28	DOWN	phosphatidylinositol transfer protein beta
ENSG00000229989	MIR181A1HG	-0.701074	-0.0261387	7.81113	0.00519253	0.0103585	DOWN	MIR181A1 host gene
ENSG00000130312	MRPL34	-0.700339	3.60986	47.6008	5.22479e-12	3.3072e-11	DOWN	mitochondrial ribosomal protein L34
ENSG00000154237	LRRK1	-0.700281	3.55441	85.3568	2.49102e-20	2.90445e-19	DOWN	leucine rich repeat kinase 1
ENSG00000129355	CDKN2D	-0.700118	3.19935	69.4439	7.86183e-17	7.21447e-16	DOWN	cyclin dependent kinase inhibitor 2D
ENSG00000154822	PLCL2	-0.700093	2.93323	41.6095	1.11448e-10	6.2554e-10	DOWN	phospholipase C like 2
ENSG00000213638	ADAT3	-0.698791	0.0012726	7.26808	0.00701909	0.013621	DOWN	adenosine deaminase, tRNA specific 3
ENSG00000160285	LSS	-0.698569	6.17398	219.93	9.36929e-50	4.12695e-48	DOWN	lanosterol synthase
ENSG00000157510	AFAP1L1	-0.697747	4.23371	114.113	1.23065e-26	2.10287e-25	DOWN	actin filament associated protein 1 like 1
ENSG00000183579	ZNRF3	-0.697244	2.80394	56.6412	5.23037e-14	3.90589e-13	DOWN	zinc and ring finger 3
ENSG00000154153	RETREG1	-0.696526	3.13647	62.0386	3.36784e-15	2.77816e-14	DOWN	reticulophagy regulator 1
ENSG00000128185	DGCR6L	-0.69633	4.62034	75.5329	3.59368e-18	3.58722e-17	DOWN	DiGeorge syndrome critical region gene 6 like
ENSG00000100239	PPP6R2	-0.696165	5.05637	145.909	1.35872e-33	3.30162e-32	DOWN	protein phosphatase 6 regulatory subunit 2
ENSG00000132330	SCLY	-0.694575	3.88453	70.5336	4.52503e-17	4.23078e-16	DOWN	selenocysteine lyase
ENSG00000010295	IFFO1	-0.69414	4.02667	84.0055	4.93397e-20	5.61138e-19	DOWN	intermediate filament family orphan 1
ENSG00000214706	IFRD2	-0.693732	4.51028	87.3069	9.29236e-21	1.11726e-19	DOWN	interferon related developmental regulator 2
ENSG00000196872	KIAA1211L	-0.693582	0.937136	11.065	0.000879729	0.00203471	DOWN	KIAA1211 like
ENSG00000223478	AL441992.1	-0.693559	1.33933	12.9617	0.000317935	0.000797855	DOWN	uncharacterized LOC100506100
ENSG00000182858	ALG12	-0.692989	4.30748	88.3426	5.50461e-21	6.72921e-20	DOWN	ALG12, alpha-1,6-mannosyltransferase
ENSG00000184436	THAP7	-0.692796	4.55444	75.0584	4.57006e-18	4.52926e-17	DOWN	THAP domain containing 7
ENSG00000103888	CEMIP	-0.69238	4.12326	81.1805	2.06014e-19	2.24544e-18	DOWN	cell migration inducing hyaluronidase 1
ENSG00000260196	AC124798.1	-0.692211	0.815386	12.6601	0.000373551	0.00092317	DOWN	antisense to KCNJ11 and overlapping to a novel gene
ENSG00000105971	CAV2	-0.691474	4.92615	134.814	3.62681e-31	7.7181e-30	DOWN	caveolin 2
ENSG00000091127	PUS7	-0.690818	4.90614	116.302	4.08123e-27	7.16799e-26	DOWN	pseudouridylate synthase 7
ENSG00000115884	SDC1	-0.689627	7.21479	137.253	1.06135e-31	2.32641e-30	DOWN	syndecan 1
ENSG00000106133	NSUN5P2	-0.688919	1.06215	16.3054	5.391e-05	0.000156257	DOWN	NOP2/Sun RNA methyltransferase family member 5 pseudogene 2
ENSG00000147883	CDKN2B	-0.688872	4.78778	78.9203	6.46683e-19	6.82336e-18	DOWN	cyclin dependent kinase inhibitor 2B
ENSG00000116704	SLC35D1	-0.688841	3.83592	95.4317	1.53084e-22	2.08649e-21	DOWN	solute carrier family 35 member D1
ENSG00000172183	ISG20	-0.688551	1.96962	24.6097	7.0197e-07	2.64813e-06	DOWN	interferon stimulated exonuclease gene 20
ENSG00000162976	PQLC3	-0.688353	2.94527	62.2636	3.00428e-15	2.48417e-14	DOWN	PQ loop repeat containing 3
ENSG00000004660	CAMKK1	-0.688031	2.55454	43.6062	4.01575e-11	2.33915e-10	DOWN	calcium/calmodulin dependent protein kinase kinase 1
ENSG00000096433	ITPR3	-0.68796	5.49951	137.327	1.02276e-31	2.24894e-30	DOWN	inositol 1,4,5-trisphosphate receptor type 3
ENSG00000215440	NPEPL1	-0.687585	2.8001	51.2031	8.32851e-13	5.648e-12	DOWN	aminopeptidase like 1
ENSG00000226054	MEMO1P1	-0.687157	0.670855	8.06008	0.00452513	0.00914583	DOWN	mediator of cell motility 1 pseudogene 1
ENSG00000226415	TPI1P1	-0.686441	0.552091	8.38605	0.00378112	0.00775277	DOWN	triosephosphate isomerase 1 pseudogene 1
ENSG00000100353	EIF3D	-0.686421	8.07846	140.657	1.91252e-32	4.408e-31	DOWN	eukaryotic translation initiation factor 3 subunit D
ENSG00000231721	LINC-PINT	-0.686212	1.55379	20.0589	7.50947e-06	2.46613e-05	DOWN	long intergenic non-protein coding RNA, p53 induced transcript
ENSG00000171174	RBKS	-0.68619	0.382537	9.00863	0.00268708	0.00569209	DOWN	ribokinase
ENSG00000225855	RUSC1-AS1	-0.686182	2.03176	26.3482	2.8508e-07	1.1282e-06	DOWN	RUSC1 antisense RNA 1
ENSG00000007384	RHBDF1	-0.684965	4.05497	98.2968	3.6014e-23	5.13033e-22	DOWN	rhomboid 5 homolog 1
ENSG00000095380	NANS	-0.684903	6.07384	197.068	9.11204e-45	3.48291e-43	DOWN	N-acetylneuraminate synthase
ENSG00000270022	Z93241.1	-0.68412	3.13558	24.0676	9.30144e-07	3.4637e-06	DOWN	RNA, U12 small nuclear
ENSG00000166710	B2M	-0.683338	8.6279	117.093	2.73881e-27	4.86569e-26	DOWN	beta-2-microglobulin
ENSG00000248323	LUCAT1	-0.682944	-0.0692311	5.6216	0.0177404	0.0314406	DOWN	lung cancer associated transcript 1
ENSG00000113448	PDE4D	-0.681997	4.39909	85.348	2.5021e-20	2.91491e-19	DOWN	phosphodiesterase 4D
ENSG00000152669	CCNO	-0.681906	0.171472	8.72747	0.00313451	0.0065499	DOWN	cyclin O
ENSG00000136114	THSD1	-0.681622	4.89759	121.471	3.0142e-28	5.57628e-27	DOWN	thrombospondin type 1 domain containing 1
ENSG00000130720	FIBCD1	-0.681289	1.58553	20.4517	6.11566e-06	2.03245e-05	DOWN	fibrinogen C domain containing 1
ENSG00000166897	ELFN2	-0.681145	1.83163	23.4656	1.27165e-06	4.64566e-06	DOWN	extracellular leucine rich repeat and fibronectin type III domain containing 2
ENSG00000164211	STARD4	-0.680979	6.2247	110.735	6.76176e-26	1.10898e-24	DOWN	StAR related lipid transfer domain containing 4
ENSG00000078269	SYNJ2	-0.680955	6.4183	193.197	6.37645e-44	2.35301e-42	DOWN	synaptojanin 2
ENSG00000198814	GK	-0.680852	2.43129	30.6133	3.14932e-08	1.38632e-07	DOWN	glycerol kinase
ENSG00000121753	ADGRB2	-0.680828	2.84328	58.4963	2.03677e-14	1.57264e-13	DOWN	adhesion G protein-coupled receptor B2
ENSG00000212719	C17orf51	-0.679984	3.54116	71.1672	3.28196e-17	3.09777e-16	DOWN	chromosome 17 open reading frame 51
ENSG00000099377	HSD3B7	-0.679728	2.91136	53.7207	2.3111e-13	1.62527e-12	DOWN	hydroxy-delta-5-steroid dehydrogenase, 3 beta- and steroid delta-isomerase 7
ENSG00000231290	APCDD1L-DT	-0.679727	0.782254	10.3956	0.00126315	0.00284148	DOWN	APCDD1L divergent transcript
ENSG00000099910	KLHL22	-0.678864	4.16086	116.971	2.9135e-27	5.14966e-26	DOWN	kelch like family member 22
ENSG00000172893	DHCR7	-0.67853	6.26441	194.595	3.1583e-44	1.178e-42	DOWN	7-dehydrocholesterol reductase
ENSG00000028116	VRK2	-0.676659	3.77899	71.4587	2.83117e-17	2.6869e-16	DOWN	vaccinia related kinase 2
ENSG00000165757	JCAD	-0.674854	5.64991	93.3078	4.47617e-22	5.85362e-21	DOWN	junctional cadherin 5 associated
ENSG00000230513	THAP7-AS1	-0.674753	0.340948	7.65558	0.00565971	0.0111976	DOWN	THAP7 antisense RNA 1
ENSG00000176845	METRNL	-0.674733	4.24109	50.8474	9.98346e-13	6.70802e-12	DOWN	meteorin like, glial cell differentiation regulator
ENSG00000172216	CEBPB	-0.673889	4.8903	79.7667	4.21332e-19	4.52125e-18	DOWN	CCAAT enhancer binding protein beta
ENSG00000169860	P2RY1	-0.673724	0.79934	8.26688	0.00403748	0.00822493	DOWN	purinergic receptor P2Y1
ENSG00000130304	SLC27A1	-0.673556	4.44186	136.748	1.36932e-31	2.97795e-30	DOWN	solute carrier family 27 member 1
ENSG00000100116	GCAT	-0.673441	3.29778	45.9324	1.22406e-11	7.50502e-11	DOWN	glycine C-acetyltransferase
ENSG00000226706	AL161452.1	-0.673284	0.194976	7.10323	0.0076945	0.0148094	DOWN	uncharacterized LOC101928525
ENSG00000185338	SOCS1	-0.672038	1.56378	22.6249	1.96919e-06	6.98965e-06	DOWN	suppressor of cytokine signaling 1
ENSG00000085662	AKR1B1	-0.672016	5.73826	165.919	5.76243e-38	1.6657e-36	DOWN	aldo-keto reductase family 1 member B
ENSG00000206341	HLA-H	-0.671913	0.875766	9.74959	0.00179363	0.00392905	DOWN	major histocompatibility complex, class I, H (pseudogene)
ENSG00000239002	SCARNA10	-0.671542	7.02605	38.2062	6.36495e-10	3.30392e-09	DOWN	small Cajal body-specific RNA 10
ENSG00000059728	MXD1	-0.671388	2.81649	28.7599	8.1931e-08	3.44796e-07	DOWN	MAX dimerization protein 1
ENSG00000169857	AVEN	-0.671383	3.00679	49.6636	1.825e-12	1.19274e-11	DOWN	apoptosis and caspase activation inhibitor
ENSG00000118894	EEF2KMT	-0.671007	3.13107	60.6954	6.66261e-15	5.35595e-14	DOWN	eukaryotic elongation factor 2 lysine methyltransferase
ENSG00000120437	ACAT2	-0.670753	7.15034	151.155	9.69383e-35	2.47701e-33	DOWN	acetyl-CoA acetyltransferase 2
ENSG00000235513	AL035681.1	-0.670628	0.525931	8.59548	0.00336999	0.00699769	DOWN	novel transcript, antisense to L3MBTL2
ENSG00000179094	PER1	-0.670488	2.85674	28.0818	1.16292e-07	4.82087e-07	DOWN	period circadian regulator 1
ENSG00000075239	ACAT1	-0.669962	5.18108	109.447	1.29495e-25	2.09656e-24	DOWN	acetyl-CoA acetyltransferase 1
ENSG00000145390	USP53	-0.669862	4.52029	93.6629	3.74112e-22	4.93422e-21	DOWN	ubiquitin specific peptidase 53
ENSG00000130775	THEMIS2	-0.669431	2.33428	24.8142	6.31307e-07	2.39328e-06	DOWN	thymocyte selection associated family member 2
ENSG00000277117	FP565260.3	-0.669393	1.56639	15.4822	8.32839e-05	0.000233306	DOWN	Homo sapiens ICOS ligand (LOC102723996), mRNA.
ENSG00000196639	HRH1	-0.667626	5.06579	101.153	8.5158e-24	1.25034e-22	DOWN	histamine receptor H1
ENSG00000011132	APBA3	-0.66724	3.27128	47.4514	5.63833e-12	3.55276e-11	DOWN	amyloid beta precursor protein binding family A member 3
ENSG00000066697	MSANTD3	-0.667136	5.323	140.643	1.92562e-32	4.43084e-31	DOWN	Myb/SANT DNA binding domain containing 3
ENSG00000171877	FRMD5	-0.666558	3.35837	60.6331	6.87668e-15	5.52484e-14	DOWN	FERM domain containing 5
ENSG00000269900	RMRP	-0.666549	7.41503	27.2822	1.75819e-07	7.15601e-07	DOWN	RNA component of mitochondrial RNA processing endoribonuclease
ENSG00000171443	ZNF524	-0.666224	2.02332	24.0155	9.55635e-07	3.5529e-06	DOWN	zinc finger protein 524
ENSG00000130638	ATXN10	-0.66595	6.08768	190.973	1.94946e-43	6.97131e-42	DOWN	ataxin 10
ENSG00000143127	ITGA10	-0.665748	0.676578	11.7088	0.000622045	0.00148017	DOWN	integrin subunit alpha 10
ENSG00000119139	TJP2	-0.665124	6.49886	173.092	1.5628e-39	4.79731e-38	DOWN	tight junction protein 2
ENSG00000233937	CTC-338M12.4	-0.665049	0.683536	7.94192	0.00483026	0.00970458	DOWN	uncharacterized LOC101928649
ENSG00000258788	CKS1BP1	-0.665039	1.65224	20.5284	5.87525e-06	1.95818e-05	DOWN	CDC28 protein kinase regulatory subunit 1B pseudogene 1
ENSG00000272269	AL138724.1	-0.664764	2.77387	25.7969	3.793e-07	1.47789e-06	DOWN	uncharacterized LOC105374952
ENSG00000163634	THOC7	-0.663816	4.33131	100.66	1.09218e-23	1.59181e-22	DOWN	THO complex 7
ENSG00000151474	FRMD4A	-0.663727	5.76144	118.784	1.16781e-27	2.10982e-26	DOWN	FERM domain containing 4A
ENSG00000103642	LACTB	-0.663161	4.07771	91.2546	1.26326e-21	1.611e-20	DOWN	lactamase beta
ENSG00000237758	BANF1P3	-0.662624	0.582824	7.59119	0.00586542	0.011565	DOWN	barrier to autointegration factor 1 pseudogene 3
ENSG00000085276	MECOM	-0.662239	3.24258	50.8062	1.01951e-12	6.83696e-12	DOWN	MDS1 and EVI1 complex locus
ENSG00000070423	RNF126	-0.662106	3.68425	45.1399	1.83448e-11	1.0995e-10	DOWN	ring finger protein 126
ENSG00000243701	DUBR	-0.66198	3.6726	86.545	1.3659e-20	1.62398e-19	DOWN	DPPA2 upstream binding RNA
ENSG00000182154	MRPL41	-0.661788	3.55579	37.0641	1.14307e-09	5.80319e-09	DOWN	mitochondrial ribosomal protein L41
ENSG00000105963	ADAP1	-0.661723	1.53666	18.5013	1.69786e-05	5.31539e-05	DOWN	ArfGAP with dual PH domains 1
ENSG00000099991	CABIN1	-0.66039	6.22666	193.658	5.05799e-44	1.87145e-42	DOWN	calcineurin binding protein 1
ENSG00000160703	NLRX1	-0.659488	2.71329	40.7565	1.72425e-10	9.47486e-10	DOWN	NLR family member X1
ENSG00000100395	L3MBTL2	-0.659085	5.52888	180.657	3.48328e-41	1.13452e-39	DOWN	L3MBTL2, polycomb repressive complex 1 subunit
ENSG00000143067	ZNF697	-0.658967	2.47951	29.62	5.25608e-08	2.25644e-07	DOWN	zinc finger protein 697
ENSG00000171365	CLCN5	-0.65885	2.55726	34.5552	4.14332e-09	1.99336e-08	DOWN	chloride voltage-gated channel 5
ENSG00000213189	BTF3L4P2	-0.658486	2.20358	16.2689	5.49596e-05	0.000159	DOWN	basic transcription factor 3 like 4 pseudogene 2
ENSG00000109320	NFKB1	-0.658197	5.06618	108.972	1.64619e-25	2.65592e-24	DOWN	nuclear factor kappa B subunit 1
ENSG00000162676	GFI1	-0.65798	1.1318	14.8498	0.000116419	0.000317754	DOWN	growth factor independent 1 transcriptional repressor
ENSG00000200320	SNORA63	-0.657868	5.11084	77.9764	1.04277e-18	1.0854e-17	DOWN	small nucleolar RNA, H/ACA box 63
ENSG00000176438	SYNE3	-0.657795	5.40317	139.591	3.27154e-32	7.36893e-31	DOWN	spectrin repeat containing nuclear envelope family member 3
ENSG00000099940	SNAP29	-0.657677	5.32555	141.588	1.19669e-32	2.78126e-31	DOWN	synaptosome associated protein 29
ENSG00000069998	HDHD5	-0.657637	4.7178	80.062	3.62843e-19	3.91177e-18	DOWN	haloacid dehalogenase like hydrolase domain containing 5
ENSG00000138162	TACC2	-0.657565	5.03257	78.3232	8.74897e-19	9.18245e-18	DOWN	transforming acidic coiled-coil containing protein 2
ENSG00000214826	DDX12P	-0.657279	2.89644	46.9418	7.31254e-12	4.55597e-11	DOWN	DEAD/H-box helicase 12, pseudogene
ENSG00000107249	GLIS3	-0.656881	3.36095	60.2651	8.29038e-15	6.60706e-14	DOWN	GLIS family zinc finger 3
ENSG00000247240	UBL7-AS1	-0.656814	0.550947	5.37952	0.0203745	0.0355548	DOWN	UBL7 antisense RNA 1 (head to head)
ENSG00000135698	MPHOSPH6	-0.656773	2.91051	48.9388	2.64081e-12	1.70902e-11	DOWN	M-phase phosphoprotein 6
ENSG00000065833	ME1	-0.656741	4.34631	99.38	2.08421e-23	2.99053e-22	DOWN	malic enzyme 1
ENSG00000206503	HLA-A	-0.656165	8.05481	134.011	5.43236e-31	1.14724e-29	DOWN	major histocompatibility complex, class I, A
ENSG00000221926	TRIM16	-0.656039	4.85672	98.0394	4.10136e-23	5.80085e-22	DOWN	tripartite motif containing 16
ENSG00000144655	CSRNP1	-0.655915	3.76311	60.3179	8.07113e-15	6.44344e-14	DOWN	cysteine and serine rich nuclear protein 1
ENSG00000100216	TOMM22	-0.655423	6.30244	117.592	2.13041e-27	3.8043e-26	DOWN	translocase of outer mitochondrial membrane 22
ENSG00000238133	MAP3K20-AS1	-0.655389	-0.162222	5.48471	0.0191835	0.0336926	DOWN	MAP3K20 antisense RNA 1
ENSG00000138942	RNF185	-0.654496	5.09022	120.824	4.17641e-28	7.70581e-27	DOWN	ring finger protein 185
ENSG00000160752	FDPS	-0.65431	7.90173	138.916	4.59372e-32	1.02473e-30	DOWN	farnesyl diphosphate synthase
ENSG00000179262	RAD23A	-0.653547	6.88387	92.8366	5.67958e-22	7.39945e-21	DOWN	RAD23 homolog A, nucleotide excision repair protein
ENSG00000101680	LAMA1	-0.653412	5.46044	76.4997	2.2025e-18	2.24209e-17	DOWN	laminin subunit alpha 1
ENSG00000169740	ZNF32	-0.653368	3.2793	55.8871	7.67531e-14	5.64661e-13	DOWN	zinc finger protein 32
ENSG00000247796	AC008966.1	-0.653223	0.6224	11.5691	0.000670567	0.00158557	DOWN	uncharacterized LOC257396
ENSG00000093167	LRRFIP2	-0.652663	4.89642	124.977	5.14979e-29	9.92407e-28	DOWN	LRR binding FLII interacting protein 2
ENSG00000149483	TMEM138	-0.652245	3.82164	77.9872	1.03712e-18	1.08115e-17	DOWN	transmembrane protein 138
ENSG00000101417	PXMP4	-0.65193	3.9532	88.675	4.65317e-21	5.69839e-20	DOWN	peroxisomal membrane protein 4
ENSG00000035681	NSMAF	-0.651873	5.97939	192.901	7.39917e-44	2.7088e-42	DOWN	neutral sphingomyelinase activation associated factor
ENSG00000129757	CDKN1C	-0.651838	2.00179	22.3997	2.21411e-06	7.81303e-06	DOWN	cyclin dependent kinase inhibitor 1C
ENSG00000163661	PTX3	-0.651686	6.42104	55.9504	7.43209e-14	5.47638e-13	DOWN	pentraxin 3
ENSG00000201098	RNY1	-0.651518	4.43584	25.9071	3.58246e-07	1.40097e-06	DOWN	RNA, Ro-associated Y1
ENSG00000238917	SNORD10	-0.651234	3.22067	34.1322	5.14929e-09	2.46112e-08	DOWN	small nucleolar RNA, C/D box 10
ENSG00000023902	PLEKHO1	-0.651145	4.96397	81.7808	1.52048e-19	1.67434e-18	DOWN	pleckstrin homology domain containing O1
ENSG00000157734	SNX22	-0.649078	2.59145	30.1865	3.92431e-08	1.70796e-07	DOWN	sorting nexin 22
ENSG00000103253	HAGHL	-0.648834	1.34743	14.7212	0.000124634	0.000338282	DOWN	hydroxyacylglutathione hydrolase like
ENSG00000130529	TRPM4	-0.647429	3.07412	61.8871	3.63724e-15	2.99506e-14	DOWN	transient receptor potential cation channel subfamily M member 4
ENSG00000204634	TBC1D8	-0.64664	3.32122	54.8728	1.2859e-13	9.27814e-13	DOWN	TBC1 domain family member 8
ENSG00000243147	MRPL33	-0.646164	4.5161	60.7069	6.62382e-15	5.33486e-14	DOWN	mitochondrial ribosomal protein L33
ENSG00000104983	CCDC61	-0.646034	1.39068	19.4746	1.01948e-05	3.29573e-05	DOWN	coiled-coil domain containing 61
ENSG00000213339	QTRT1	-0.64594	3.88536	65.7015	5.24662e-16	4.56979e-15	DOWN	queuine tRNA-ribosyltransferase catalytic subunit 1
ENSG00000244625	MIATNB	-0.645466	0.709627	8.17085	0.00425689	0.00864325	DOWN	MIAT neighbor
ENSG00000169710	FASN	-0.643047	7.19537	110.028	9.6609e-26	1.577e-24	DOWN	fatty acid synthase
ENSG00000225439	BOLA3-AS1	-0.643007	0.760112	9.50171	0.0020528	0.00445041	DOWN	BOLA3 divergent transcript
ENSG00000189171	S100A13	-0.642031	5.49105	114.083	1.24997e-26	2.13063e-25	DOWN	S100 calcium binding protein A13
ENSG00000099889	ARVCF	-0.641854	2.39633	30.5091	3.32299e-08	1.45953e-07	DOWN	ARVCF, delta catenin family member
ENSG00000215302	AC127502.1	-0.641492	0.723143	7.66426	0.00563255	0.0111518	DOWN	WAS protein homolog associated with actin, golgi membranes and microtubules (WHAMM) pseudogene
ENSG00000056558	TRAF1	-0.641157	1.80022	21.1339	4.28288e-06	1.45792e-05	DOWN	TNF receptor associated factor 1
ENSG00000200959	SNORA74A	-0.641036	3.37838	50.8773	9.83221e-13	6.61279e-12	DOWN	small nucleolar RNA, H/ACA box 74A
ENSG00000279738	AL022311.1	-0.640035	2.27691	22.5583	2.03866e-06	7.21961e-06	DOWN	novel transcript, sense overlapping to EIF3L
ENSG00000278249	SCARNA2	-0.639926	4.69778	17.8538	2.38542e-05	7.28704e-05	DOWN	small Cajal body-specific RNA 2
ENSG00000128283	CDC42EP1	-0.63959	5.73333	114.219	1.16704e-26	1.99663e-25	DOWN	CDC42 effector protein 1
ENSG00000100225	FBXO7	-0.639335	6.33501	187.489	1.12337e-42	3.90644e-41	DOWN	F-box protein 7
ENSG00000274020	LINC01138	-0.63926	0.430237	6.73294	0.00946486	0.0178406	DOWN	long intergenic non-protein coding RNA 1138
ENSG00000066629	EML1	-0.63888	4.17718	81.4279	1.81771e-19	1.98901e-18	DOWN	echinoderm microtubule associated protein like 1
ENSG00000141522	ARHGDIA	-0.638511	6.9554	126.411	2.50022e-29	4.886e-28	DOWN	Rho GDP dissociation inhibitor alpha
ENSG00000185324	CDK10	-0.637996	2.91451	43.4674	4.31092e-11	2.50268e-10	DOWN	cyclin dependent kinase 10
ENSG00000214435	AS3MT	-0.637315	1.72942	20.5313	5.86628e-06	1.95566e-05	DOWN	arsenite methyltransferase
ENSG00000132359	RAP1GAP2	-0.637166	4.78933	109.144	1.5089e-25	2.43725e-24	DOWN	RAP1 GTPase activating protein 2
ENSG00000100372	SLC25A17	-0.636261	4.31795	93.3016	4.49022e-22	5.86646e-21	DOWN	solute carrier family 25 member 17
ENSG00000197182	MIRLET7BHG	-0.636164	2.77573	36.3592	1.64105e-09	8.18756e-09	DOWN	MIRLET7B host gene
ENSG00000170537	TMC7	-0.635991	0.533158	9.72097	0.00182178	0.00398693	DOWN	transmembrane channel like 7
ENSG00000006638	TBXA2R	-0.635959	1.05469	12.053	0.000517083	0.00124644	DOWN	thromboxane A2 receptor
ENSG00000165886	UBTD1	-0.635766	4.14474	43.7091	3.80988e-11	2.22671e-10	DOWN	ubiquitin domain containing 1
ENSG00000272779	AC245060.4	-0.6355	3.26464	53.6162	2.4374e-13	1.71148e-12	DOWN	BMS1 homolog, ribosome assembly protein (yeast) (BSM1) pseudogene
ENSG00000100401	RANGAP1	-0.635481	6.73302	123.923	8.75805e-29	1.66691e-27	DOWN	Ran GTPase activating protein 1
ENSG00000117133	RPF1	-0.634305	4.56346	104.94	1.25909e-24	1.93894e-23	DOWN	ribosome production factor 1 homolog
ENSG00000171608	PIK3CD	-0.634264	4.93795	105.585	9.08937e-25	1.41385e-23	DOWN	phosphatidylinositol-4,5-bisphosphate 3-kinase catalytic subunit delta
ENSG00000243444	PALM2	-0.633818	1.95974	9.86207	0.00168721	0.00371176	DOWN	paralemmin 2
ENSG00000225206	MIR137HG	-0.632575	0.469174	9.83416	0.001713	0.00376538	DOWN	MIR137 host gene
ENSG00000170745	KCNS3	-0.6325	0.738275	10.5159	0.00118349	0.0026766	DOWN	potassium voltage-gated channel modifier subfamily S member 3
ENSG00000272578	AP000347.1	-0.632194	0.314972	6.26819	0.0122925	0.0226205	DOWN	glucuronidase, beta (GUSB) pseudogene
ENSG00000069974	RAB27A	-0.631976	4.11369	61.1571	5.26981e-15	4.27594e-14	DOWN	RAB27A, member RAS oncogene family
ENSG00000172661	WASHC2C	-0.631729	6.25444	140.259	2.33637e-32	5.33176e-31	DOWN	WASH complex subunit 2C
ENSG00000099953	MMP11	-0.631726	2.17592	22.7941	1.8032e-06	6.43833e-06	DOWN	matrix metallopeptidase 11
ENSG00000204381	LAYN	-0.63171	4.40421	97.6357	5.0289e-23	7.06235e-22	DOWN	layilin
ENSG00000166173	LARP6	-0.631605	5.10341	121.269	3.33717e-28	6.16555e-27	DOWN	La ribonucleoprotein domain family member 6
ENSG00000173221	GLRX	-0.631445	3.34295	58.487	2.04634e-14	1.57914e-13	DOWN	glutaredoxin
ENSG00000100154	TTC28	-0.631274	5.4305	75.6655	3.36028e-18	3.35665e-17	DOWN	tetratricopeptide repeat domain 28
ENSG00000253837	AC090197.1	-0.631183	1.18148	12.5378	0.000398809	0.000980243	DOWN	uncharacterized LOC100507156
ENSG00000102096	PIM2	-0.630292	3.78048	58.3749	2.16632e-14	1.66987e-13	DOWN	Pim-2 proto-oncogene, serine/threonine kinase
ENSG00000142227	EMP3	-0.629635	5.85695	111.987	3.5961e-26	6.01155e-25	DOWN	epithelial membrane protein 3
ENSG00000267774	AC010776.2	-0.629185	0.690119	11.3135	0.000769469	0.00179677	DOWN	novel transcript, antisense to CCBE1
ENSG00000168404	MLKL	-0.628763	2.55699	36.153	1.82418e-09	9.05241e-09	DOWN	mixed lineage kinase domain like pseudokinase
ENSG00000183765	CHEK2	-0.628728	4.7845	122.35	1.93467e-28	3.62261e-27	DOWN	checkpoint kinase 2
ENSG00000114270	COL7A1	-0.62849	2.38782	21.3663	3.7939e-06	1.30201e-05	DOWN	collagen type VII alpha 1 chain
ENSG00000126522	ASL	-0.628422	3.95868	50.6266	1.11719e-12	7.45242e-12	DOWN	argininosuccinate lyase
ENSG00000187118	CMC1	-0.628404	1.9958	24.6252	6.96337e-07	2.62903e-06	DOWN	C-X9-C motif containing 1
ENSG00000164306	PRIMPOL	-0.627866	4.00424	89.1308	3.69561e-21	4.57419e-20	DOWN	primase and DNA directed polymerase
ENSG00000134905	CARS2	-0.627685	4.66067	54.0967	1.90858e-13	1.35386e-12	DOWN	cysteinyl-tRNA synthetase 2, mitochondrial
ENSG00000157654	PALM2-AKAP2	-0.627289	3.17777	26.2077	3.06591e-07	1.20817e-06	DOWN	PALM2-AKAP2 readthrough
ENSG00000204267	TAP2	-0.627271	4.90604	115.643	5.69016e-27	9.86888e-26	DOWN	transporter 2, ATP binding cassette subfamily B member
ENSG00000073008	PVR	-0.625694	5.73204	160.082	1.08579e-36	2.99511e-35	DOWN	poliovirus receptor
ENSG00000165644	COMTD1	-0.625343	0.881109	12.2204	0.000472707	0.00114584	DOWN	catechol-O-methyltransferase domain containing 1
ENSG00000107551	RASSF4	-0.625216	2.46648	33.4411	7.34549e-09	3.44204e-08	DOWN	Ras association domain family member 4
ENSG00000204520	MICA	-0.625094	3.87514	62.7453	2.35242e-15	1.958e-14	DOWN	MHC class I polypeptide-related sequence A
ENSG00000281903	LINC02246	-0.624822	0.770141	6.70486	0.00961505	0.0181065	DOWN	long intergenic non-protein coding RNA 2246
ENSG00000185651	UBE2L3	-0.624247	7.11623	105.943	7.58886e-25	1.18443e-23	DOWN	ubiquitin conjugating enzyme E2 L3
ENSG00000049323	LTBP1	-0.624106	2.9457	44.5646	2.46105e-11	1.46303e-10	DOWN	latent transforming growth factor beta binding protein 1
ENSG00000119771	KLHL29	-0.623354	2.70635	42.4938	7.09069e-11	4.04537e-10	DOWN	kelch like family member 29
ENSG00000174307	PHLDA3	-0.623266	3.52747	57.9973	2.62474e-14	2.00652e-13	DOWN	pleckstrin homology like domain family A member 3
ENSG00000184216	IRAK1	-0.623243	5.80689	129.672	4.83388e-30	9.79125e-29	DOWN	interleukin 1 receptor associated kinase 1
ENSG00000084764	MAPRE3	-0.622805	1.86359	20.0566	7.51852e-06	2.46852e-05	DOWN	microtubule associated protein RP/EB family member 3
ENSG00000270800	RPS10-NUDT3	-0.622642	3.90684	39.2512	3.72647e-10	1.97573e-09	DOWN	RPS10-NUDT3 readthrough
ENSG00000261740	BOLA2-SMG1P6	-0.62218	3.75523	52.8725	3.55918e-13	2.46918e-12	DOWN	BOLA2-SMG1P6 readthrough
ENSG00000253626	EIF5AL1	-0.622151	0.430789	8.41311	0.00372525	0.00764613	DOWN	eukaryotic translation initiation factor 5A-like 1
ENSG00000273192	AL671710.1	-0.621665	1.15954	6.81863	0.00902117	0.0170926	DOWN	novel transcript, antisense to ALG12
ENSG00000100142	POLR2F	-0.621581	4.72445	56.7187	5.02831e-14	3.76443e-13	DOWN	RNA polymerase II subunit F
ENSG00000100889	PCK2	-0.621097	3.46145	39.7566	2.87674e-10	1.54529e-09	DOWN	phosphoenolpyruvate carboxykinase 2, mitochondrial
ENSG00000185238	PRMT3	-0.620988	3.80103	59.6012	1.16163e-14	9.17341e-14	DOWN	protein arginine methyltransferase 3
ENSG00000125753	VASP	-0.620662	5.70072	101.335	7.76586e-24	1.14507e-22	DOWN	vasodilator stimulated phosphoprotein
ENSG00000261684	AC018362.1	-0.61974	1.43021	11.7005	0.000624819	0.00148601	DOWN	novel transcript, antisense to SNAP23
ENSG00000147251	DOCK11	-0.619249	4.95467	98.2279	3.72903e-23	5.29955e-22	DOWN	dedicator of cytokinesis 11
ENSG00000141404	GNAL	-0.618968	0.572659	9.38477	0.00218795	0.00471542	DOWN	G protein subunit alpha L
ENSG00000258643	BCL2L2-PABPN1	-0.618896	2.56716	30.4516	3.42294e-08	1.50011e-07	DOWN	BCL2L2-PABPN1 readthrough
ENSG00000100626	GALNT16	-0.618394	4.1455	81.9222	1.41552e-19	1.56123e-18	DOWN	polypeptide N-acetylgalactosaminyltransferase 16
ENSG00000259436	AC010247.2	-0.618345	0.189952	6.08949	0.0135989	0.0247747	DOWN	novel transcript, antisense to POU2F2
ENSG00000167578	RAB4B	-0.617858	2.33798	23.0863	1.54889e-06	5.59513e-06	DOWN	RAB4B, member RAS oncogene family
ENSG00000100075	SLC25A1	-0.617533	5.87001	130.671	2.92227e-30	5.98032e-29	DOWN	solute carrier family 25 member 1
ENSG00000157570	TSPAN18	-0.616998	1.72123	19.2768	1.13073e-05	3.63758e-05	DOWN	tetraspanin 18
ENSG00000239039	SNORD13	-0.616206	2.43262	17.505	2.8655e-05	8.65074e-05	DOWN	small nucleolar RNA, C/D box 13
ENSG00000222047	C10orf55	-0.615904	1.4168	17.526	2.83399e-05	8.56494e-05	DOWN	chromosome 10 open reading frame 55
ENSG00000112293	GPLD1	-0.61582	0.0939255	6.32216	0.0119239	0.0220122	DOWN	glycosylphosphatidylinositol specific phospholipase D1
ENSG00000100241	SBF1	-0.615606	6.05987	110.846	6.39641e-26	1.0503e-24	DOWN	SET binding factor 1
ENSG00000100379	KCTD17	-0.615162	3.908	61.3953	4.66914e-15	3.8086e-14	DOWN	potassium channel tetramerization domain containing 17
ENSG00000188603	CLN3	-0.614783	4.44205	93.4685	4.12722e-22	5.41259e-21	DOWN	CLN3, battenin
ENSG00000196419	XRCC6	-0.61449	8.81053	105.774	8.26241e-25	1.2881e-23	DOWN	X-ray repair cross complementing 6
ENSG00000102755	FLT1	-0.613752	3.87528	40.1272	2.37953e-10	1.28617e-09	DOWN	fms related tyrosine kinase 1
ENSG00000137809	ITGA11	-0.613743	4.54027	78.0782	9.90392e-19	1.03477e-17	DOWN	integrin subunit alpha 11
ENSG00000095383	TBC1D2	-0.613562	5.84013	109.838	1.06343e-25	1.73182e-24	DOWN	TBC1 domain family member 2
ENSG00000128245	YWHAH	-0.613469	7.21156	129.104	6.43436e-30	1.29763e-28	DOWN	tyrosine 3-monooxygenase/tryptophan 5-monooxygenase activation protein eta
ENSG00000169991	IFFO2	-0.613334	4.28885	98.2757	3.6401e-23	5.18014e-22	DOWN	intermediate filament family orphan 2
ENSG00000166833	NAV2	-0.612239	5.23091	46.3533	9.87392e-12	6.09433e-11	DOWN	neuron navigator 2
ENSG00000111674	ENO2	-0.61184	6.41658	160.535	8.64527e-37	2.39906e-35	DOWN	enolase 2
ENSG00000250510	GPR162	-0.61104	3.95655	62.3019	2.94642e-15	2.43924e-14	DOWN	G protein-coupled receptor 162
ENSG00000198910	L1CAM	-0.610873	6.14329	106.975	4.50726e-25	7.10662e-24	DOWN	L1 cell adhesion molecule
ENSG00000116260	QSOX1	-0.610853	7.54724	102.322	4.71968e-24	7.05433e-23	DOWN	quiescin sulfhydryl oxidase 1
ENSG00000120910	PPP3CC	-0.610839	4.26606	87.4969	8.4411e-21	1.01844e-19	DOWN	protein phosphatase 3 catalytic subunit gamma
ENSG00000182541	LIMK2	-0.610773	4.22917	94.4564	2.50545e-22	3.333e-21	DOWN	LIM domain kinase 2
ENSG00000164898	FMC1	-0.610602	1.65627	15.6537	7.60641e-05	0.000215034	DOWN	formation of mitochondrial complex V assembly factor 1 homolog
ENSG00000176978	DPP7	-0.610479	4.7431	77.1049	1.62111e-18	1.66614e-17	DOWN	dipeptidyl peptidase 7
ENSG00000148834	GSTO1	-0.610407	5.21772	85.7873	2.00367e-20	2.35203e-19	DOWN	glutathione S-transferase omega 1
ENSG00000049759	NEDD4L	-0.609248	5.50908	92.3058	7.42645e-22	9.5853e-21	DOWN	neural precursor cell expressed, developmentally down-regulated 4-like, E3 ubiquitin protein ligase
ENSG00000100605	ITPK1	-0.60854	4.4219	69.9111	6.20384e-17	5.74621e-16	DOWN	inositol-tetrakisphosphate 1-kinase
ENSG00000255135	AP002360.1	-0.608531	0.566248	9.50843	0.0020453	0.0044383	DOWN	novel transcript
ENSG00000143013	LMO4	-0.608499	3.19807	46.0464	1.15484e-11	7.09625e-11	DOWN	LIM domain only 4
ENSG00000185133	INPP5J	-0.608463	1.90688	20.665	5.47074e-06	1.83261e-05	DOWN	inositol polyphosphate-5-phosphatase J
ENSG00000075702	WDR62	-0.608057	5.64069	116.157	4.39167e-27	7.7027e-26	DOWN	WD repeat domain 62
ENSG00000087842	PIR	-0.607831	3.04661	37.0426	1.15575e-09	5.86326e-09	DOWN	pirin
ENSG00000181513	ACBD4	-0.607027	2.16165	15.234	9.49788e-05	0.00026325	DOWN	acyl-CoA binding domain containing 4
ENSG00000187134	AKR1C1	-0.606717	4.04508	41.0219	1.50532e-10	8.3146e-10	DOWN	aldo-keto reductase family 1 member C1
ENSG00000135046	ANXA1	-0.606318	7.80202	123.487	1.0912e-28	2.05711e-27	DOWN	annexin A1
ENSG00000119640	ACYP1	-0.606142	3.49674	58.5407	1.99129e-14	1.54008e-13	DOWN	acylphosphatase 1
ENSG00000100325	ASCC2	-0.605382	4.86398	94.535	2.40791e-22	3.20631e-21	DOWN	activating signal cointegrator 1 complex subunit 2
ENSG00000006652	IFRD1	-0.605025	4.67632	56.6606	5.17915e-14	3.8718e-13	DOWN	interferon related developmental regulator 1
ENSG00000108219	TSPAN14	-0.603942	5.14999	104.723	1.40482e-24	2.15143e-23	DOWN	tetraspanin 14
ENSG00000154079	SDHAF4	-0.602986	2.21843	12.9948	0.000312353	0.000784699	DOWN	succinate dehydrogenase complex assembly factor 4
ENSG00000196358	NTNG2	-0.602736	1.8728	15.6714	7.53557e-05	0.000213293	DOWN	netrin G2
ENSG00000197329	PELI1	-0.602674	3.43298	55.9585	7.40179e-14	5.45695e-13	DOWN	pellino E3 ubiquitin protein ligase 1
ENSG00000145335	SNCA	-0.602418	2.37052	29.6996	5.04462e-08	2.16902e-07	DOWN	synuclein alpha
ENSG00000100003	SEC14L2	-0.602332	4.30415	71.0463	3.48941e-17	3.28242e-16	DOWN	SEC14 like lipid binding 2
ENSG00000163751	CPA3	-0.601576	0.601806	6.81168	0.00905637	0.0171486	DOWN	carboxypeptidase A3
ENSG00000255495	AC145124.1	-0.601183	1.2898	12.9832	0.000314299	0.000789017	DOWN	novel transcript
ENSG00000126106	TMEM53	-0.601131	2.24941	23.044	1.58333e-06	5.70911e-06	DOWN	transmembrane protein 53
ENSG00000200156	RNU5B-1	-0.600745	1.34641	14.1757	0.00016651	0.000441322	DOWN	RNA, U5B small nuclear 1
ENSG00000186654	PRR5	-0.600699	2.66126	31.7535	1.75033e-08	7.89526e-08	DOWN	proline rich 5
ENSG00000125148	MT2A	-0.600646	7.74725	41.5451	1.15181e-10	6.4441e-10	DOWN	metallothionein 2A
ENSG00000171223	JUNB	-0.600564	5.21456	12.2511	0.000464991	0.00112852	DOWN	JunB proto-oncogene, AP-1 transcription factor subunit
ENSG00000164970	FAM219A	-0.60049	2.91374	34.0463	5.38166e-09	2.56688e-08	DOWN	family with sequence similarity 219 member A
ENSG00000188766	SPRED3	-0.6004	2.86634	39.3546	3.53413e-10	1.87806e-09	DOWN	sprouty related EVH1 domain containing 3
ENSG00000110104	CCDC86	-0.60032	3.74748	55.382	9.92395e-14	7.24709e-13	DOWN	coiled-coil domain containing 86
ENSG00000110628	SLC22A18	-0.600162	1.0625	10.7142	0.00106314	0.00242259	DOWN	solute carrier family 22 member 18
ENSG00000277027	RMRP	-0.600135	12.7147	26.9222	2.11817e-07	8.51134e-07	DOWN	RNA component of mitochondrial RNA processing endoribonuclease
ENSG00000099956	SMARCB1	-0.599886	6.05782	143.771	3.98701e-33	9.52148e-32	DOWN	SWI/SNF related, matrix associated, actin dependent regulator of chromatin, subfamily b, member 1
ENSG00000111641	NOP2	-0.599453	6.72671	117.187	2.6122e-27	4.65267e-26	DOWN	NOP2 nucleolar protein
ENSG00000124762	CDKN1A	-0.599379	5.48483	98.4837	3.27713e-23	4.678e-22	DOWN	cyclin dependent kinase inhibitor 1A
ENSG00000268790	AC008764.4	-0.59908	2.02116	11.3967	0.000735739	0.00172439	DOWN	novel protein
ENSG00000174939	ASPHD1	-0.59897	1.61489	15.1822	9.76197e-05	0.000269869	DOWN	aspartate beta-hydroxylase domain containing 1
ENSG00000108797	CNTNAP1	-0.598715	4.89342	72.0288	2.1208e-17	2.02241e-16	DOWN	contactin associated protein 1
ENSG00000184470	TXNRD2	-0.598391	3.53264	59.3019	1.35248e-14	1.0602e-13	DOWN	thioredoxin reductase 2
ENSG00000097021	ACOT7	-0.598215	4.90302	90.7767	1.60837e-21	2.03801e-20	DOWN	acyl-CoA thioesterase 7
ENSG00000166510	CCDC68	-0.597969	1.25263	11.4438	0.000717334	0.00168638	DOWN	coiled-coil domain containing 68
ENSG00000197548	ATG7	-0.597922	4.63974	64.6105	9.12697e-16	7.81708e-15	DOWN	autophagy related 7
ENSG00000175040	CHST2	-0.597543	2.82298	35.9428	2.03198e-09	1.00476e-08	DOWN	carbohydrate sulfotransferase 2
ENSG00000137285	TUBB2B	-0.597503	6.25737	103.091	3.20167e-24	4.82337e-23	DOWN	tubulin beta 2B class IIb
ENSG00000173848	NET1	-0.597458	7.9175	115.894	5.01369e-27	8.73932e-26	DOWN	neuroepithelial cell transforming 1
ENSG00000172301	COPRS	-0.597364	5.10601	77.5311	1.30652e-18	1.34981e-17	DOWN	coordinator of PRMT5 and differentiation stimulator
ENSG00000110218	PANX1	-0.597076	4.08137	67.644	1.95847e-16	1.75089e-15	DOWN	pannexin 1
ENSG00000100403	ZC3H7B	-0.597	6.89046	146.833	8.5359e-34	2.10365e-32	DOWN	zinc finger CCCH-type containing 7B
ENSG00000161179	YDJC	-0.596878	2.84833	30.3062	3.68945e-08	1.6108e-07	DOWN	YdjC chitooligosaccharide deacetylase homolog
ENSG00000218426	AL590867.2	-0.596596	1.11745	7.84867	0.00508581	0.0101694	DOWN	60S ribosomal protein L27a (RPL27A) pseudogene
ENSG00000276161	SNORA17B	-0.596266	0.960744	8.11559	0.00438862	0.00888677	DOWN	small nucleolar RNA, H/ACA box 17B
ENSG00000100242	SUN2	-0.596245	6.87652	117.144	2.6702e-27	4.74988e-26	DOWN	Sad1 and UNC84 domain containing 2
ENSG00000178445	GLDC	-0.595614	1.5644	12.5099	0.000404804	0.000993571	DOWN	glycine decarboxylase
ENSG00000100429	HDAC10	-0.595173	1.62577	15.6014	7.81947e-05	0.000220653	DOWN	histone deacetylase 10
ENSG00000142156	COL6A1	-0.595115	8.42091	73.4182	1.04893e-17	1.01918e-16	DOWN	collagen type VI alpha 1 chain
ENSG00000100266	PACSIN2	-0.594216	5.89914	140.672	1.89765e-32	4.38102e-31	DOWN	protein kinase C and casein kinase substrate in neurons 2
ENSG00000165029	ABCA1	-0.594162	4.8455	49.7051	1.78677e-12	1.16886e-11	DOWN	ATP binding cassette subfamily A member 1
ENSG00000233762	AC007969.1	-0.593834	0.771693	4.84669	0.0276992	0.0468462	DOWN	ribosomal protein S15 (RPS15) pseudogene
ENSG00000164823	OSGIN2	-0.592956	4.83118	64.1439	1.15653e-15	9.83266e-15	DOWN	oxidative stress induced growth inhibitor family member 2
ENSG00000214389	RPS3AP26	-0.59284	0.40358	5.1674	0.0230146	0.0397124	DOWN	ribosomal protein S3a pseudogene 26
ENSG00000283154	IQCJ-SCHIP1	-0.592817	3.22039	32.1891	1.39875e-08	6.37363e-08	DOWN	IQCJ-SCHIP1 readthrough
ENSG00000100058	CRYBB2P1	-0.592576	2.85252	30.893	2.72651e-08	1.20893e-07	DOWN	crystallin beta B2 pseudogene 1
ENSG00000123146	ADGRE5	-0.592427	3.30524	36.1445	1.83217e-09	9.08878e-09	DOWN	adhesion G protein-coupled receptor E5
ENSG00000213123	TCTEX1D2	-0.592389	1.47001	15.6184	7.74952e-05	0.000218813	DOWN	Tctex1 domain containing 2
ENSG00000270103	AL360012.1	-0.592328	2.9744	19.887	8.21563e-06	2.68849e-05	DOWN	RNA, U11 small nuclear
ENSG00000116514	RNF19B	-0.59218	5.02301	102.19	5.04529e-24	7.51109e-23	DOWN	ring finger protein 19B
ENSG00000163703	CRELD1	-0.592153	3.17944	51.0558	8.97752e-13	6.07033e-12	DOWN	cysteine rich with EGF like domains 1
ENSG00000234289	H2BFS	-0.592135	1.05555	9.37873	0.00219518	0.00472879	DOWN	H2B histone family member S
ENSG00000274559	H2BFS	-0.592134	1.05555	9.37915	0.00219467	0.00472842	DOWN	H2B histone family member S
ENSG00000100014	SPECC1L	-0.59167	6.98065	122.528	1.76875e-28	3.32089e-27	DOWN	sperm antigen with calponin homology and coiled-coil domains 1 like
ENSG00000069849	ATP1B3	-0.591132	5.01456	119.572	7.85072e-28	1.43327e-26	DOWN	ATPase Na+/K+ transporting subunit beta 3
ENSG00000114767	RRP9	-0.590995	4.09064	54.0251	1.97945e-13	1.4027e-12	DOWN	ribosomal RNA processing 9, U3 small nucleolar RNA binding protein
ENSG00000100226	GTPBP1	-0.590573	5.38998	100.668	1.08747e-23	1.5866e-22	DOWN	GTP binding protein 1
ENSG00000162129	CLPB	-0.590475	4.79846	110.854	6.36856e-26	1.04696e-24	DOWN	ClpB homolog, mitochondrial AAA ATPase chaperonin
ENSG00000111321	LTBR	-0.590404	7.24245	99.369	2.09575e-23	3.00399e-22	DOWN	lymphotoxin beta receptor
ENSG00000167964	RAB26	-0.590327	1.46828	14.6804	0.000127361	0.000345125	DOWN	RAB26, member RAS oncogene family
ENSG00000146376	ARHGAP18	-0.589748	5.16065	109.642	1.17377e-25	1.90703e-24	DOWN	Rho GTPase activating protein 18
ENSG00000177854	TMEM187	-0.589595	1.56656	13.9556	0.000187177	0.000491313	DOWN	transmembrane protein 187
ENSG00000170802	FOXN2	-0.589561	4.20029	79.3724	5.14402e-19	5.48182e-18	DOWN	forkhead box N2
ENSG00000284116	AL772307.1	-0.58875	1.91943	17.3053	3.18303e-05	9.5491e-05	DOWN	novel transcript
ENSG00000116584	ARHGEF2	-0.588452	7.65608	74.565	5.8674e-18	5.78608e-17	DOWN	Rho/Rac guanine nucleotide exchange factor 2
ENSG00000203811	HIST2H3C	-0.588211	7.6763	15.0022	0.000107386	0.000294579	DOWN	histone cluster 2 H3 family member c
ENSG00000197943	PLCG2	-0.587762	2.93898	42.7882	6.09976e-11	3.50742e-10	DOWN	phospholipase C gamma 2
ENSG00000140853	NLRC5	-0.587181	4.02435	78.3685	8.5507e-19	8.98115e-18	DOWN	NLR family CARD domain containing 5
ENSG00000040487	PQLC2	-0.586927	4.23035	55.3574	1.00489e-13	7.33066e-13	DOWN	PQ loop repeat containing 2
ENSG00000137842	TMEM62	-0.586804	2.9541	45.5815	1.46416e-11	8.88292e-11	DOWN	transmembrane protein 62
ENSG00000272921	AC005832.4	-0.586737	5.89546	155.264	1.22619e-35	3.24063e-34	DOWN	novel transcript
ENSG00000099977	DDT	-0.585753	4.81225	54.3724	1.65881e-13	1.18517e-12	DOWN	D-dopachrome tautomerase
ENSG00000205517	RGL3	-0.585434	1.33791	12.2087	0.000475667	0.00115221	DOWN	ral guanine nucleotide dissociation stimulator like 3
ENSG00000235288	AC099329.1	-0.585192	2.5026	20.4819	6.01974e-06	2.00393e-05	DOWN	novel transcript, antisense to CCBP2
ENSG00000091844	RGS17	-0.584589	2.36974	28.2553	1.06324e-07	4.42486e-07	DOWN	regulator of G protein signaling 17
ENSG00000140564	FURIN	-0.584587	4.7074	101.657	6.60131e-24	9.78559e-23	DOWN	furin, paired basic amino acid cleaving enzyme
ENSG00000138646	HERC5	-0.583531	2.1884	20.3412	6.4791e-06	2.1445e-05	DOWN	HECT and RLD domain containing E3 ubiquitin protein ligase 5
ENSG00000256977	LIMS3	-0.583347	0.511067	7.82804	0.00514419	0.0102758	DOWN	LIM zinc finger domain containing 3
ENSG00000164062	APEH	-0.583196	6.12642	138.975	4.46023e-32	9.9977e-31	DOWN	acylaminoacyl-peptide hydrolase
ENSG00000157613	CREB3L1	-0.582227	4.10831	59.5253	1.20733e-14	9.50719e-14	DOWN	cAMP responsive element binding protein 3 like 1
ENSG00000100348	TXN2	-0.582172	5.18298	62.6925	2.4164e-15	2.00884e-14	DOWN	thioredoxin 2
ENSG00000123095	BHLHE41	-0.581126	4.67377	75.8888	3.00102e-18	3.01296e-17	DOWN	basic helix-loop-helix family member e41
ENSG00000150630	VEGFC	-0.580996	4.25835	86.3406	1.51467e-20	1.7947e-19	DOWN	vascular endothelial growth factor C
ENSG00000164713	BRI3	-0.58086	4.67702	94.7326	2.17924e-22	2.913e-21	DOWN	brain protein I3
ENSG00000053747	LAMA3	-0.580825	4.59846	86.9327	1.1228e-20	1.34488e-19	DOWN	laminin subunit alpha 3
ENSG00000099326	MZF1	-0.580796	2.65418	29.4256	5.81037e-08	2.48211e-07	DOWN	myeloid zinc finger 1
ENSG00000136048	DRAM1	-0.580506	5.44901	77.6509	1.2296e-18	1.27318e-17	DOWN	DNA damage regulated autophagy modulator 1
ENSG00000141854	MISP3	-0.580322	0.426743	6.4878	0.0108617	0.020259	DOWN	MISP family member 3
ENSG00000184497	TMEM255B	-0.580107	0.518626	5.72512	0.0167239	0.0298488	DOWN	transmembrane protein 255B
ENSG00000159214	CCDC24	-0.57998	2.02323	23.4003	1.31556e-06	4.79847e-06	DOWN	coiled-coil domain containing 24
ENSG00000127423	AUNIP	-0.579084	3.674	63.5595	1.55598e-15	1.30844e-14	DOWN	aurora kinase A and ninein interacting protein
ENSG00000087086	FTL	-0.577682	11.1775	48.409	3.4598e-12	2.21936e-11	DOWN	ferritin light chain
ENSG00000184983	NDUFA6	-0.576881	5.58904	88.1728	5.99789e-21	7.30007e-20	DOWN	NADH:ubiquinone oxidoreductase subunit A6
ENSG00000140474	ULK3	-0.576694	3.97126	63.6911	1.45538e-15	1.22607e-14	DOWN	unc-51 like kinase 3
ENSG00000161243	FBXO27	-0.576323	-0.0412747	5.21516	0.0223908	0.0387323	DOWN	F-box protein 27
ENSG00000100726	TELO2	-0.576126	4.02872	40.6983	1.77642e-10	9.74221e-10	DOWN	telomere maintenance 2
ENSG00000246465	AC138904.1	-0.576116	1.0058	10.913	0.000954901	0.00219574	DOWN	novel transcript LOC100506705
ENSG00000138495	COX17	-0.575898	4.08134	60.8396	6.19205e-15	5.00085e-14	DOWN	cytochrome c oxidase copper chaperone COX17
ENSG00000169908	TM4SF1	-0.575857	6.53387	90.1145	2.24772e-21	2.81472e-20	DOWN	transmembrane 4 L six family member 1
ENSG00000105676	ARMC6	-0.575687	5.236	72.1976	1.94688e-17	1.86168e-16	DOWN	armadillo repeat containing 6
ENSG00000149260	CAPN5	-0.575593	4.18416	66.4331	3.61978e-16	3.18683e-15	DOWN	calpain 5
ENSG00000115183	TANC1	-0.574461	6.34178	81.3871	1.85565e-19	2.02893e-18	DOWN	tetratricopeptide repeat, ankyrin repeat and coiled-coil containing 1
ENSG00000110619	CARS	-0.57412	4.49096	71.5007	2.77156e-17	2.63213e-16	DOWN	cysteinyl-tRNA synthetase
ENSG00000169019	COMMD8	-0.573404	3.21194	41.2798	1.31922e-10	7.3322e-10	DOWN	COMM domain containing 8
ENSG00000143469	SYT14	-0.57265	4.79344	76.4612	2.24586e-18	2.27954e-17	DOWN	synaptotagmin 14
ENSG00000119729	RHOQ	-0.572631	5.04854	78.1736	9.43722e-19	9.87492e-18	DOWN	ras homolog family member Q
ENSG00000159399	HK2	-0.571954	4.04087	38.1731	6.47387e-10	3.35669e-09	DOWN	hexokinase 2
ENSG00000197696	NMB	-0.571724	1.69718	15.3917	8.73723e-05	0.000243824	DOWN	neuromedin B
ENSG00000112561	TFEB	-0.571594	1.68846	17.9979	2.21149e-05	6.79159e-05	DOWN	transcription factor EB
ENSG00000175701	MTLN	-0.571444	2.09316	19.2602	1.1406e-05	3.6668e-05	DOWN	mitoregulin
ENSG00000213923	CSNK1E	-0.570645	6.66485	119.258	9.19619e-28	1.67012e-26	DOWN	casein kinase 1 epsilon
ENSG00000100263	RHBDD3	-0.570057	2.54979	25.1894	5.19672e-07	1.99129e-06	DOWN	rhomboid domain containing 3
ENSG00000167114	SLC27A4	-0.570033	4.23308	60.0231	9.37486e-15	7.44143e-14	DOWN	solute carrier family 27 member 4
ENSG00000065989	PDE4A	-0.569847	2.21457	23.7429	1.10099e-06	4.05851e-06	DOWN	phosphodiesterase 4A
ENSG00000173153	ESRRA	-0.569358	2.33537	18.552	1.65329e-05	5.18638e-05	DOWN	estrogen related receptor alpha
ENSG00000131368	MRPS25	-0.568468	3.77127	55.9324	7.50055e-14	5.52389e-13	DOWN	mitochondrial ribosomal protein S25
ENSG00000168297	PXK	-0.567866	4.40051	86.0637	1.7423e-20	2.05216e-19	DOWN	PX domain containing serine/threonine kinase like
ENSG00000197019	SERTAD1	-0.567678	3.33173	26.59	2.51547e-07	1.00178e-06	DOWN	SERTA domain containing 1
ENSG00000163577	EIF5A2	-0.567596	4.60527	84.6887	3.49245e-20	4.02807e-19	DOWN	eukaryotic translation initiation factor 5A2
ENSG00000005249	PRKAR2B	-0.567174	3.20114	47.4118	5.75341e-12	3.62034e-11	DOWN	protein kinase cAMP-dependent type II regulatory subunit beta
ENSG00000198089	SFI1	-0.566351	4.24006	74.5005	6.06219e-18	5.96546e-17	DOWN	SFI1 centrin binding protein
ENSG00000204564	C6orf136	-0.565859	2.79909	25.3188	4.8594e-07	1.86967e-06	DOWN	chromosome 6 open reading frame 136
ENSG00000197822	OCLN	-0.565643	5.38652	111.348	4.96487e-26	8.19114e-25	DOWN	occludin
ENSG00000100345	MYH9	-0.565486	10.3263	60.3702	7.85954e-15	6.28217e-14	DOWN	myosin heavy chain 9
ENSG00000276232	AC006064.5	-0.56524	9.91967	39.062	4.10553e-10	2.17006e-09	DOWN	small Cajal body-specific RNA 10
ENSG00000114166	KAT2B	-0.565226	3.89924	67.8143	1.79644e-16	1.61855e-15	DOWN	lysine acetyltransferase 2B
ENSG00000222489	SNORA79B	-0.564909	3.5075	41.5155	1.16942e-10	6.53473e-10	DOWN	small nucleolar RNA, H/ACA box 79B
ENSG00000255639	AC005833.1	-0.564765	3.88138	36.3648	1.63629e-09	8.16673e-09	DOWN	novel protein
ENSG00000100150	DEPDC5	-0.56451	4.23273	64.7672	8.42917e-16	7.23282e-15	DOWN	DEP domain containing 5
ENSG00000164967	RPP25L	-0.564347	3.5359	35.2949	2.83374e-09	1.38152e-08	DOWN	ribonuclease P/MRP subunit p25 like
ENSG00000188211	NCR3LG1	-0.563693	3.58009	51.5129	7.11299e-13	4.84739e-12	DOWN	natural killer cell cytotoxicity receptor 3 ligand 1
ENSG00000266094	RASSF5	-0.563617	2.65233	32.3747	1.27133e-08	5.82747e-08	DOWN	Ras association domain family member 5
ENSG00000217930	PAM16	-0.563263	3.02721	18.3051	1.882e-05	5.84832e-05	DOWN	presequence translocase associated motor 16
ENSG00000137962	ARHGAP29	-0.562874	6.87255	105.335	1.03134e-24	1.59708e-23	DOWN	Rho GTPase activating protein 29
ENSG00000160256	FAM207A	-0.562721	2.39631	19.7638	8.76253e-06	2.856e-05	DOWN	family with sequence similarity 207 member A
ENSG00000183506	PI4KAP2	-0.562616	2.70748	23.8979	1.01582e-06	3.76554e-06	DOWN	phosphatidylinositol 4-kinase alpha pseudogene 2
ENSG00000146677	AC004453.1	-0.562528	2.14789	18.4119	1.77939e-05	5.55308e-05	DOWN	ribosomal protein L32 (RPL32) pseudogene
ENSG00000185721	DRG1	-0.562321	5.89249	109.582	1.21018e-25	1.96389e-24	DOWN	developmentally regulated GTP binding protein 1
ENSG00000073169	SELENOO	-0.561972	2.78525	21.2768	3.97513e-06	1.36084e-05	DOWN	selenoprotein O
ENSG00000092445	TYRO3	-0.561743	5.03459	101.017	9.12035e-24	1.33486e-22	DOWN	TYRO3 protein tyrosine kinase
ENSG00000117308	GALE	-0.561587	4.60392	81.1441	2.09849e-19	2.28544e-18	DOWN	UDP-galactose-4-epimerase
ENSG00000074527	NTN4	-0.561457	4.38105	60.3316	8.01505e-15	6.40235e-14	DOWN	netrin 4
ENSG00000147100	SLC16A2	-0.561284	3.87414	61.9342	3.55122e-15	2.9277e-14	DOWN	solute carrier family 16 member 2
ENSG00000093100	AC016026.1	-0.56004	1.95535	6.81573	0.00903586	0.0171173	DOWN	novel transcript
ENSG00000130590	SAMD10	-0.559935	1.26471	9.33443	0.00224888	0.00483173	DOWN	sterile alpha motif domain containing 10
ENSG00000147526	TACC1	-0.559803	7.51211	108.056	2.6135e-25	4.16808e-24	DOWN	transforming acidic coiled-coil containing protein 1
ENSG00000139318	DUSP6	-0.559762	6.81344	120.481	4.96333e-28	9.13345e-27	DOWN	dual specificity phosphatase 6
ENSG00000254835	RNF185-AS1	-0.559602	1.64157	16.6177	4.57219e-05	0.00013381	DOWN	RNF185 antisense RNA 1
ENSG00000104450	SPAG1	-0.559511	3.96638	51.8403	6.0204e-13	4.11899e-12	DOWN	sperm associated antigen 1
ENSG00000169564	PCBP1	-0.559117	5.26615	76.274	2.46913e-18	2.49702e-17	DOWN	poly(rC) binding protein 1
ENSG00000083720	OXCT1	-0.558691	5.27573	104.432	1.6268e-24	2.47498e-23	DOWN	3-oxoacid CoA-transferase 1
ENSG00000104825	NFKBIB	-0.558555	2.72281	23.8386	1.04759e-06	3.87756e-06	DOWN	NFKB inhibitor beta
ENSG00000249590	AC004832.3	-0.558154	3.18644	12.6734	0.000370889	0.00091878	DOWN	novel SEC14-like 2 (S. cerevisiae) (SEC14L2) and mitochondrial protein 18 kDa (MTP18) protein
ENSG00000181523	SGSH	-0.557901	3.72434	56.7766	4.88233e-14	3.66175e-13	DOWN	N-sulfoglucosamine sulfohydrolase
ENSG00000171017	LRRC8E	-0.55766	4.62534	83.4743	6.45504e-20	7.29346e-19	DOWN	leucine rich repeat containing 8 VRAC subunit E
ENSG00000021355	SERPINB1	-0.556249	3.44759	45.5133	1.51607e-11	9.16178e-11	DOWN	serpin family B member 1
ENSG00000136014	USP44	-0.555722	0.199602	5.6014	0.0179461	0.0317687	DOWN	ubiquitin specific peptidase 44
ENSG00000135540	NHSL1	-0.555687	3.14071	18.9613	1.33396e-05	4.24609e-05	DOWN	NHS like 1
ENSG00000142798	HSPG2	-0.55442	6.37839	66.5297	3.44666e-16	3.03635e-15	DOWN	heparan sulfate proteoglycan 2
ENSG00000207142	RF00019	-0.554414	2.38332	6.66407	0.00983758	0.0184804	DOWN
ENSG00000103942	HOMER2	-0.554333	3.13558	37.4103	9.5715e-10	4.90235e-09	DOWN	homer scaffold protein 2
ENSG00000099290	WASHC2A	-0.553857	6.21864	115.447	6.28078e-27	1.08661e-25	DOWN	WASH complex subunit 2A
ENSG00000100473	COCH	-0.553682	4.72788	91.9413	8.92873e-22	1.14497e-20	DOWN	cochlin
ENSG00000100281	HMGXB4	-0.553233	5.42903	121.477	3.00485e-28	5.57383e-27	DOWN	HMG-box containing 4
ENSG00000151689	INPP1	-0.553198	3.53061	41.8509	9.85046e-11	5.54913e-10	DOWN	inositol polyphosphate-1-phosphatase
ENSG00000119943	PYROXD2	-0.552897	1.37938	11.5377	0.000681987	0.00160983	DOWN	pyridine nucleotide-disulphide oxidoreductase domain 2
ENSG00000059804	SLC2A3	-0.55211	7.52579	97.4958	5.39699e-23	7.56396e-22	DOWN	solute carrier family 2 member 3
ENSG00000143486	EIF2D	-0.552083	5.76427	115.87	5.07476e-27	8.83466e-26	DOWN	eukaryotic translation initiation factor 2D
ENSG00000280721	LINC01943	-0.551603	1.97455	16.3285	5.3257e-05	0.000154525	DOWN	long intergenic non-protein coding RNA 1943
ENSG00000273038	AL365203.2	-0.551361	2.55267	23.2205	1.44449e-06	5.2419e-06	DOWN	novel transcript
ENSG00000196586	MYO6	-0.551107	4.21059	50.8454	9.99335e-13	6.71141e-12	DOWN	myosin VI
ENSG00000163170	BOLA3	-0.551031	2.77838	21.324	3.8784e-06	1.32969e-05	DOWN	bolA family member 3
ENSG00000198839	ZNF277	-0.550876	4.53985	79.2187	5.56014e-19	5.90712e-18	DOWN	zinc finger protein 277
ENSG00000133460	SLC2A11	-0.55042	1.86811	19.2699	1.13483e-05	3.64906e-05	DOWN	solute carrier family 2 member 11
ENSG00000268573	AC011815.1	-0.550313	0.399256	5.9145	0.0150168	0.0270981	DOWN	novel transcript
ENSG00000267796	LIN37	-0.550197	2.9744	30.8581	2.77599e-08	1.22939e-07	DOWN	lin-37 DREAM MuvB core complex component
ENSG00000223509	AC135983.2	-0.549883	2.16478	19.1946	1.18047e-05	3.7888e-05	DOWN	WAS protein homolog associated with actin, golgi membranes and microtubules (WHAMM) pseudogene
ENSG00000267436	AC005786.3	-0.549509	0.851413	5.17485	0.0229162	0.0395574	DOWN	novel transcript, antisense to MFSD12
ENSG00000099999	RNF215	-0.549293	3.16159	47.3149	6.04498e-12	3.79692e-11	DOWN	ring finger protein 215
ENSG00000213719	CLIC1	-0.54871	8.47204	74.6795	5.53674e-18	5.47168e-17	DOWN	chloride intracellular channel 1
ENSG00000171097	KYAT1	-0.548664	3.20033	27.9222	1.26292e-07	5.22295e-07	DOWN	kynurenine aminotransferase 1
ENSG00000179388	EGR3	-0.548406	2.04584	8.36224	0.00383099	0.007845	DOWN	early growth response 3
ENSG00000198898	CAPZA2	-0.548262	6.29173	111.697	4.16356e-26	6.92679e-25	DOWN	capping actin protein of muscle Z-line subunit alpha 2
ENSG00000161277	THAP8	-0.547756	2.38977	19.7774	8.7005e-06	2.83779e-05	DOWN	THAP domain containing 8
ENSG00000157193	LRP8	-0.54734	4.48997	82.6735	9.67889e-20	1.08041e-18	DOWN	LDL receptor related protein 8
ENSG00000163694	RBM47	-0.547299	1.82322	13.5732	0.000229443	0.000591732	DOWN	RNA binding motif protein 47
ENSG00000137936	BCAR3	-0.547005	4.55528	67.6501	1.95246e-16	1.74664e-15	DOWN	BCAR3, NSP family adaptor protein
ENSG00000187867	PALM3	-0.54698	1.53689	14.6402	0.000130108	0.000351626	DOWN	paralemmin 3
ENSG00000160223	ICOSLG	-0.546761	1.85755	13.3999	0.000251637	0.000644776	DOWN	inducible T cell costimulator ligand
ENSG00000106089	STX1A	-0.546615	3.56451	44.4506	2.6086e-11	1.54809e-10	DOWN	syntaxin 1A
ENSG00000090520	DNAJB11	-0.546586	5.49628	35.7863	2.20185e-09	1.08605e-08	DOWN	DnaJ heat shock protein family (Hsp40) member B11
ENSG00000186088	GSAP	-0.546398	2.35997	21.4792	3.57696e-06	1.23122e-05	DOWN	gamma-secretase activating protein
ENSG00000008517	IL32	-0.546164	4.05948	42.096	8.69005e-11	4.91138e-10	DOWN	interleukin 32
ENSG00000137767	SQOR	-0.546075	4.95965	84.8982	3.14126e-20	3.63814e-19	DOWN	sulfide quinone oxidoreductase
ENSG00000165046	LETM2	-0.545924	3.8984	55.4298	9.68575e-14	7.0806e-13	DOWN	leucine zipper and EF-hand containing transmembrane protein 2
ENSG00000103811	CTSH	-0.545897	5.8803	89.0494	3.85073e-21	4.76081e-20	DOWN	cathepsin H
ENSG00000180914	OXTR	-0.545316	2.71162	32.5697	1.14991e-08	5.29013e-08	DOWN	oxytocin receptor
ENSG00000123136	DDX39A	-0.544917	5.90948	111.559	4.4634e-26	7.40785e-25	DOWN	DExD-box helicase 39A
ENSG00000033327	GAB2	-0.544678	4.47995	57.5757	3.25217e-14	2.46714e-13	DOWN	GRB2 associated binding protein 2
ENSG00000175416	CLTB	-0.544655	4.72494	51.4086	7.501e-13	5.10428e-12	DOWN	clathrin light chain B
ENSG00000081087	OSTM1	-0.544626	4.65274	90.4704	1.87766e-21	2.36412e-20	DOWN	osteopetrosis associated transmembrane protein 1
ENSG00000160469	BRSK1	-0.544513	1.57689	12.8657	0.000334662	0.00083545	DOWN	BR serine/threonine kinase 1
ENSG00000267100	ILF3-DT	-0.544483	3.18155	31.8491	1.66626e-08	7.53072e-08	DOWN	ILF3 divergent tranacript
ENSG00000100207	TCF20	-0.54425	6.61828	94.5907	2.34113e-22	3.12339e-21	DOWN	transcription factor 20
ENSG00000133048	CHI3L1	-0.544081	6.82668	56.6565	5.18998e-14	3.87781e-13	DOWN	chitinase 3 like 1
ENSG00000112039	FANCE	-0.543787	3.99262	54.3408	1.68565e-13	1.20187e-12	DOWN	FA complementation group E
ENSG00000103249	CLCN7	-0.543606	6.0229	114.966	8.00577e-27	1.37988e-25	DOWN	chloride voltage-gated channel 7
ENSG00000143801	PSEN2	-0.543552	3.02473	35.8623	2.1177e-09	1.04603e-08	DOWN	presenilin 2
ENSG00000175066	GK5	-0.543425	3.97084	46.9673	7.21811e-12	4.49916e-11	DOWN	glycerol kinase 5
ENSG00000183011	NAA38	-0.543343	5.52212	44.8302	2.14884e-11	1.28403e-10	DOWN	N(alpha)-acetyltransferase 38, NatC auxiliary subunit
ENSG00000267458	AC092069.1	-0.543273	1.0756	6.74095	0.00942243	0.0177751	DOWN	novel transcript, antisense to CALR
ENSG00000131069	ACSS2	-0.543239	4.74886	101.064	8.90513e-24	1.30474e-22	DOWN	acyl-CoA synthetase short chain family member 2
ENSG00000109790	KLHL5	-0.543006	5.791	67.5694	2.03398e-16	1.81723e-15	DOWN	kelch like family member 5
ENSG00000235453	SMIM27	-0.542866	1.21151	7.55637	0.00597983	0.011772	DOWN	small integral membrane protein 27
ENSG00000178761	FAM219B	-0.542685	4.48367	76.8016	1.89026e-18	1.93132e-17	DOWN	family with sequence similarity 219 member B
ENSG00000113645	WWC1	-0.541754	4.83565	91.9622	8.83501e-22	1.134e-20	DOWN	WW and C2 domain containing 1
ENSG00000147586	MRPS28	-0.540788	3.88219	64.2877	1.07517e-15	9.16341e-15	DOWN	mitochondrial ribosomal protein S28
ENSG00000198712	MT-CO2	-0.540232	8.51024	47.9053	4.47322e-12	2.84706e-11	DOWN	mitochondrially encoded cytochrome c oxidase II
ENSG00000145990	GFOD1	-0.540164	2.75788	28.0392	1.18881e-07	4.92529e-07	DOWN	glucose-fructose oxidoreductase domain containing 1
ENSG00000117984	CTSD	-0.53969	5.95943	84.3297	4.18771e-20	4.7941e-19	DOWN	cathepsin D
ENSG00000202538	RNU4-2	-0.53969	5.95897	17.9757	2.23748e-05	6.86533e-05	DOWN	RNA, U4 small nuclear 2
ENSG00000170955	CAVIN3	-0.539677	4.98728	49.5035	1.98017e-12	1.29233e-11	DOWN	caveolae associated protein 3
ENSG00000230453	ANKRD18B	-0.53918	2.57992	17.2744	3.23515e-05	9.68868e-05	DOWN	ankyrin repeat domain 18B
ENSG00000177311	ZBTB38	-0.538425	7.60824	104.052	1.9712e-24	2.99566e-23	DOWN	zinc finger and BTB domain containing 38
ENSG00000101298	SNPH	-0.538292	2.82707	26.6946	2.38282e-07	9.5306e-07	DOWN	syntaphilin
ENSG00000133216	EPHB2	-0.537851	5.35561	105.564	9.1898e-25	1.42787e-23	DOWN	EPH receptor B2
ENSG00000132471	WBP2	-0.537621	6.00928	100.686	1.07811e-23	1.57461e-22	DOWN	WW domain binding protein 2
ENSG00000134809	TIMM10	-0.537543	2.96636	29.8923	4.56728e-08	1.97417e-07	DOWN	translocase of inner mitochondrial membrane 10
ENSG00000132196	HSD17B7	-0.537397	3.98169	71.0708	3.44627e-17	3.24624e-16	DOWN	hydroxysteroid 17-beta dehydrogenase 7
ENSG00000118523	CTGF	-0.537302	6.34543	13.6017	0.000225985	0.000583791	DOWN	connective tissue growth factor
ENSG00000263528	IKBKE	-0.537278	3.63633	47.9338	4.40854e-12	2.80718e-11	DOWN	inhibitor of nuclear factor kappa B kinase subunit epsilon
ENSG00000243789	JMJD7	-0.537176	0.954757	8.50883	0.00353427	0.00729299	DOWN	jumonji domain containing 7
ENSG00000184584	TMEM173	-0.537152	4.33558	60.3932	7.76801e-15	6.21934e-14	DOWN	transmembrane protein 173
ENSG00000115363	EVA1A	-0.537099	3.90154	43.9938	3.29425e-11	1.93626e-10	DOWN	eva-1 homolog A, regulator of programmed cell death
ENSG00000125398	SOX9	-0.536965	6.21595	88.1577	6.04396e-21	7.34969e-20	DOWN	SRY-box 9
ENSG00000183527	PSMG1	-0.53661	4.7912	96.6911	8.10307e-23	1.12575e-21	DOWN	proteasome assembly chaperone 1
ENSG00000181026	AEN	-0.536179	4.69668	59.5989	1.163e-14	9.17894e-14	DOWN	apoptosis enhancing nuclease
ENSG00000130734	ATG4D	-0.535906	3.45827	45.5897	1.4581e-11	8.84999e-11	DOWN	autophagy related 4D cysteine peptidase
ENSG00000226608	FTLP3	-0.535859	5.40775	13.814	0.000201823	0.000526271	DOWN	ferritin light chain pseudogene 3
ENSG00000056487	PHF21B	-0.535846	1.32445	10.4364	0.00123554	0.00278297	DOWN	PHD finger protein 21B
ENSG00000205643	CDPF1	-0.535691	2.66886	20.2284	6.87249e-06	2.26876e-05	DOWN	cysteine rich DPF motif domain containing 1
ENSG00000107537	PHYH	-0.535575	2.71401	29.8184	4.74473e-08	2.04514e-07	DOWN	phytanoyl-CoA 2-hydroxylase
ENSG00000198478	SH3BGRL2	-0.535427	1.94073	17.5405	2.81248e-05	8.5055e-05	DOWN	SH3 domain binding glutamate rich protein like 2
ENSG00000244513	AC109587.1	-0.535379	0.994331	6.87499	0.00874103	0.0166071	DOWN	novel transcript
ENSG00000104635	SLC39A14	-0.535334	7.87324	97.6603	4.96687e-23	6.98231e-22	DOWN	solute carrier family 39 member 14
ENSG00000172935	MRGPRF	-0.535246	2.54536	20.6219	5.59517e-06	1.87258e-05	DOWN	MAS related GPR family member F
ENSG00000128159	TUBGCP6	-0.53369	3.8801	54.1573	1.85067e-13	1.31412e-12	DOWN	tubulin gamma complex associated protein 6
ENSG00000198369	SPRED2	-0.53369	4.21	49.8094	1.69431e-12	1.10994e-11	DOWN	sprouty related EVH1 domain containing 2
ENSG00000214194	SMIM30	-0.533575	3.87027	39.1605	3.90365e-10	2.0673e-09	DOWN	small integral membrane protein 30
ENSG00000204767	INSYN2B	-0.533386	2.23632	16.9759	3.78575e-05	0.000112262	DOWN	inhibitory synaptic factor family member 2B
ENSG00000171368	TPPP	-0.53322	2.62643	22.0597	2.64304e-06	9.25363e-06	DOWN	tubulin polymerization promoting protein
ENSG00000180815	MAP3K15	-0.532978	2.19878	22.228	2.42112e-06	8.51534e-06	DOWN	mitogen-activated protein kinase kinase kinase 15
ENSG00000054282	SDCCAG8	-0.532682	4.68048	93.945	3.24411e-22	4.29095e-21	DOWN	serologically defined colon cancer antigen 8
ENSG00000244491	AL021707.5	-0.53198	1.85823	10.9261	0.00094821	0.0021811	DOWN	novel transcript, antisense to SUN2
ENSG00000196236	XPNPEP3	-0.531904	4.96494	91.9683	8.80777e-22	1.1326e-20	DOWN	X-prolyl aminopeptidase 3
ENSG00000077463	SIRT6	-0.531672	2.76238	22.6881	1.90545e-06	6.77553e-06	DOWN	sirtuin 6
ENSG00000138867	GUCD1	-0.531476	6.94862	82.6487	9.80116e-20	1.09318e-18	DOWN	guanylyl cyclase domain containing 1
ENSG00000005893	LAMP2	-0.531413	6.74002	114.088	1.24667e-26	2.12762e-25	DOWN	lysosomal associated membrane protein 2
ENSG00000181817	LSM10	-0.531003	2.06567	18.8948	1.38126e-05	4.38457e-05	DOWN	LSM10, U7 small nuclear RNA associated
ENSG00000031081	ARHGAP31	-0.530971	1.00055	8.22391	0.0041342	0.00841086	DOWN	Rho GTPase activating protein 31
ENSG00000186340	THBS2	-0.530963	9.37555	64.4776	9.76362e-16	8.34176e-15	DOWN	thrombospondin 2
ENSG00000197892	KIF13B	-0.530762	4.92075	56.8685	4.65949e-14	3.50219e-13	DOWN	kinesin family member 13B
ENSG00000124802	EEF1E1	-0.530747	4.71377	79.0463	6.06708e-19	6.42111e-18	DOWN	eukaryotic translation elongation factor 1 epsilon 1
ENSG00000206560	ANKRD28	-0.530714	6.46666	120.733	4.37157e-28	8.05518e-27	DOWN	ankyrin repeat domain 28
ENSG00000178031	ADAMTSL1	-0.529793	4.8099	79.4158	5.0322e-19	5.3709e-18	DOWN	ADAMTS like 1
ENSG00000103496	STX4	-0.529741	4.12902	53.3641	2.77113e-13	1.9331e-12	DOWN	syntaxin 4
ENSG00000100220	RTCB	-0.529383	6.29005	139.848	2.87352e-32	6.51473e-31	DOWN	RNA 2',3'-cyclic phosphate and 5'-OH ligase
ENSG00000135951	TSGA10	-0.529313	0.50023	6.62759	0.0100411	0.0188296	DOWN	testis specific 10
ENSG00000134108	ARL8B	-0.529252	6.08914	138.964	4.48452e-32	1.00359e-30	DOWN	ADP ribosylation factor like GTPase 8B
ENSG00000101546	RBFA	-0.529246	3.83759	64.1881	1.1309e-15	9.62066e-15	DOWN	ribosome binding factor A
ENSG00000188643	S100A16	-0.529199	6.36448	67.4788	2.12967e-16	1.89905e-15	DOWN	S100 calcium binding protein A16
ENSG00000129925	TMEM8A	-0.528893	5.30622	76.4409	2.26905e-18	2.29971e-17	DOWN	transmembrane protein 8A
ENSG00000196975	ANXA4	-0.528706	3.58829	52.3717	4.593e-13	3.16424e-12	DOWN	annexin A4
ENSG00000133731	IMPA1	-0.52834	4.74494	80.429	3.01336e-19	3.25626e-18	DOWN	inositol monophosphatase 1
ENSG00000100445	SDR39U1	-0.528276	3.18062	25.477	4.47694e-07	1.73126e-06	DOWN	short chain dehydrogenase/reductase family 39U member 1
ENSG00000158715	SLC45A3	-0.52746	2.08288	17.5646	2.77714e-05	8.40962e-05	DOWN	solute carrier family 45 member 3
ENSG00000115232	ITGA4	-0.527104	5.61682	104.483	1.58557e-24	2.41756e-23	DOWN	integrin subunit alpha 4
ENSG00000143479	DYRK3	-0.526835	3.92824	51.0223	9.13237e-13	6.16602e-12	DOWN	dual specificity tyrosine phosphorylation regulated kinase 3
ENSG00000137038	DMAC1	-0.52672	3.79833	39.2047	3.81629e-10	2.0218e-09	DOWN	distal membrane arm assembly complex 1
ENSG00000196878	LAMB3	-0.526565	4.18386	56.7309	4.99725e-14	3.74591e-13	DOWN	laminin subunit beta 3
ENSG00000198964	SGMS1	-0.526471	4.72488	87.3868	8.92452e-21	1.07489e-19	DOWN	sphingomyelin synthase 1
ENSG00000099901	RANBP1	-0.526158	7.07531	88.7559	4.46669e-21	5.48454e-20	DOWN	RAN binding protein 1
ENSG00000151552	QDPR	-0.525973	2.91098	27.2676	1.77155e-07	7.20827e-07	DOWN	quinoid dihydropteridine reductase
ENSG00000153879	CEBPG	-0.525492	4.91378	40.9509	1.56105e-10	8.60872e-10	DOWN	CCAAT enhancer binding protein gamma
ENSG00000136830	FAM129B	-0.525371	7.75905	92.1531	8.02255e-22	1.03355e-20	DOWN	family with sequence similarity 129 member B
ENSG00000100364	KIAA0930	-0.525155	4.98318	67.4262	2.18723e-16	1.94787e-15	DOWN	KIAA0930
ENSG00000198937	CCDC167	-0.525117	2.129	11.755	0.000606787	0.00144734	DOWN	coiled-coil domain containing 167
ENSG00000122729	ACO1	-0.524932	6.94469	111.474	4.65906e-26	7.70494e-25	DOWN	aconitase 1
ENSG00000125266	EFNB2	-0.524808	4.19103	43.8888	3.47565e-11	2.03823e-10	DOWN	ephrin B2
ENSG00000144791	LIMD1	-0.523874	5.6486	97.6985	4.87179e-23	6.85559e-22	DOWN	LIM domains containing 1
ENSG00000090013	BLVRB	-0.523866	4.99771	66.865	2.90758e-16	2.57288e-15	DOWN	biliverdin reductase B
ENSG00000154277	UCHL1	-0.522998	8.09138	45.6352	1.42462e-11	8.65814e-11	DOWN	ubiquitin C-terminal hydrolase L1
ENSG00000165948	IFI27L1	-0.522591	2.65422	13.6024	0.000225898	0.000583784	DOWN	interferon alpha inducible protein 27 like 1
ENSG00000281398	SNHG4	-0.522581	0.954314	7.22981	0.00717028	0.0138833	DOWN	small nucleolar RNA host gene 4
ENSG00000197461	PDGFA	-0.522548	3.97294	41.5722	1.13596e-10	6.36825e-10	DOWN	platelet derived growth factor subunit A
ENSG00000147416	ATP6V1B2	-0.52251	6.61116	109.57	1.21715e-25	1.97289e-24	DOWN	ATPase H+ transporting V1 subunit B2
ENSG00000100296	THOC5	-0.52181	5.96766	122.17	2.11844e-28	3.95604e-27	DOWN	THO complex 5
ENSG00000118849	RARRES1	-0.521783	4.27726	55.2637	1.05395e-13	7.66833e-13	DOWN	retinoic acid receptor responder 1
ENSG00000196544	BORCS6	-0.521665	2.52649	24.4593	7.58947e-07	2.85376e-06	DOWN	BLOC-1 related complex subunit 6
ENSG00000143256	PFDN2	-0.520759	4.25925	69.6599	7.04652e-17	6.50935e-16	DOWN	prefoldin subunit 2
ENSG00000040531	CTNS	-0.520584	4.40011	69.2443	8.69906e-17	7.94075e-16	DOWN	cystinosin, lysosomal cystine transporter
ENSG00000160753	RUSC1	-0.520469	4.47969	78.2421	9.11551e-19	9.54549e-18	DOWN	RUN and SH3 domain containing 1
ENSG00000145901	TNIP1	-0.51985	6.70927	88.9564	4.03604e-21	4.98221e-20	DOWN	TNFAIP3 interacting protein 1
ENSG00000196547	MAN2A2	-0.519838	5.20392	69.5664	7.38859e-17	6.81474e-16	DOWN	mannosidase alpha class 2A member 2
ENSG00000167191	GPRC5B	-0.519782	4.57954	87.7952	7.25954e-21	8.80473e-20	DOWN	G protein-coupled receptor class C group 5 member B
ENSG00000236753	MKLN1-AS	-0.51965	0.0640129	5.32614	0.0210079	0.0365726	DOWN	MKLN1 antisense RNA
ENSG00000116663	FBXO6	-0.519608	1.41174	10.2435	0.00137171	0.00307334	DOWN	F-box protein 6
ENSG00000177606	JUN	-0.51936	5.85367	33.6741	6.51615e-09	3.07627e-08	DOWN	Jun proto-oncogene, AP-1 transcription factor subunit
ENSG00000085719	CPNE3	-0.518188	7.07265	102.499	4.31692e-24	6.46141e-23	DOWN	copine 3
ENSG00000100028	SNRPD3	-0.518037	6.94671	93.6253	3.81281e-22	5.024e-21	DOWN	small nuclear ribonucleoprotein D3 polypeptide
ENSG00000188352	FOCAD	-0.517667	4.26702	60.1122	8.96001e-15	7.12437e-14	DOWN	focadhesin
ENSG00000050344	NFE2L3	-0.51756	6.15191	84.0637	4.79083e-20	5.45306e-19	DOWN	nuclear factor, erythroid 2 like 3
ENSG00000196151	WDSUB1	-0.517243	3.40354	41.2536	1.33707e-10	7.42074e-10	DOWN	WD repeat, sterile alpha motif and U-box domain containing 1
ENSG00000110080	ST3GAL4	-0.516602	3.56856	32.9891	9.2675e-09	4.30487e-08	DOWN	ST3 beta-galactoside alpha-2,3-sialyltransferase 4
ENSG00000250565	ATP6V1E2	-0.516355	1.10049	6.38482	0.01151	0.0213277	DOWN	ATPase H+ transporting V1 subunit E2
ENSG00000198721	ECI2	-0.515363	6.2849	86.3383	1.51645e-20	1.79529e-19	DOWN	enoyl-CoA delta isomerase 2
ENSG00000231365	AL359915.2	-0.515301	1.86516	15.2681	9.32792e-05	0.000259005	DOWN	uncharacterized LOC101929147
ENSG00000223485	LINC01615	-0.515255	1.23096	9.03719	0.00264542	0.00560985	DOWN	long intergenic non-protein coding RNA 1615
ENSG00000068971	PPP2R5B	-0.515219	2.73255	23.7522	1.09571e-06	4.0412e-06	DOWN	protein phosphatase 2 regulatory subunit B'beta
ENSG00000113552	GNPDA1	-0.514686	5.96785	77.2099	1.53724e-18	1.58346e-17	DOWN	glucosamine-6-phosphate deaminase 1
ENSG00000172345	STARD5	-0.514538	1.76778	13.574	0.000229343	0.000591584	DOWN	StAR related lipid transfer domain containing 5
ENSG00000173267	SNCG	-0.514443	0.690947	5.33542	0.0208963	0.0363967	DOWN	synuclein gamma
ENSG00000170222	ADPRM	-0.51441	2.42038	23.7023	1.12447e-06	4.13846e-06	DOWN	ADP-ribose/CDP-alcohol diphosphatase, manganese dependent
ENSG00000129003	VPS13C	-0.514271	6.11319	92.5022	6.72497e-22	8.72861e-21	DOWN	vacuolar protein sorting 13 homolog C
ENSG00000072135	PTPN18	-0.514067	4.46701	52.7579	3.7731e-13	2.61367e-12	DOWN	protein tyrosine phosphatase, non-receptor type 18
ENSG00000099203	TMED1	-0.513911	4.6792	45.1807	1.79665e-11	1.07916e-10	DOWN	transmembrane p24 trafficking protein 1
ENSG00000115204	MPV17	-0.513904	4.73298	59.1527	1.459e-14	1.13792e-13	DOWN	MPV17, mitochondrial inner membrane protein
ENSG00000100030	MAPK1	-0.513826	7.40408	94.8282	2.07647e-22	2.78367e-21	DOWN	mitogen-activated protein kinase 1
ENSG00000204516	MICB	-0.512852	4.99685	53.5561	2.51319e-13	1.76381e-12	DOWN	MHC class I polypeptide-related sequence B
ENSG00000128604	IRF5	-0.51257	2.8243	28.7635	8.17791e-08	3.44261e-07	DOWN	interferon regulatory factor 5
ENSG00000140400	MAN2C1	-0.512569	3.90396	49.1509	2.37007e-12	1.53955e-11	DOWN	mannosidase alpha class 2C member 1
ENSG00000100068	LRP5L	-0.512239	0.716781	6.10899	0.0134496	0.0245479	DOWN	LDL receptor related protein 5 like
ENSG00000241370	RPP21	-0.512147	4.25827	31.5031	1.99117e-08	8.93805e-08	DOWN	ribonuclease P/MRP subunit p21
ENSG00000207304	SNORA8	-0.512134	0.844077	6.23485	0.012526	0.0230014	DOWN	small nucleolar RNA, H/ACA box 8
ENSG00000175711	B3GNTL1	-0.511991	2.11863	16.7904	4.17444e-05	0.000122921	DOWN	UDP-GlcNAc:betaGal beta-1,3-N-acetylglucosaminyltransferase like 1
ENSG00000128656	CHN1	-0.511873	4.01766	56.0181	7.18065e-14	5.29955e-13	DOWN	chimerin 1
ENSG00000157021	FAM92A1P1	-0.511027	0.566351	6.43167	0.0112103	0.0208275	DOWN	family with sequence similarity 92 member A1 pseudogene 1
ENSG00000135709	KIAA0513	-0.510901	2.91055	28.5163	9.29113e-08	3.88648e-07	DOWN	KIAA0513
ENSG00000172932	ANKRD13D	-0.510162	3.65475	34.7846	3.68282e-09	1.77736e-08	DOWN	ankyrin repeat domain 13D
ENSG00000133816	MICAL2	-0.510011	5.96826	54.8666	1.28993e-13	9.3024e-13	DOWN	microtubule associated monooxygenase, calponin and LIM domain containing 2
ENSG00000172590	MRPL52	-0.509936	4.42809	41.738	1.0436e-10	5.86944e-10	DOWN	mitochondrial ribosomal protein L52
ENSG00000134802	SLC43A3	-0.509807	5.43227	78.9984	6.21603e-19	6.56873e-18	DOWN	solute carrier family 43 member 3
ENSG00000137198	GMPR	-0.509259	2.85585	28.5757	9.01048e-08	3.77705e-07	DOWN	guanosine monophosphate reductase
ENSG00000171848	RRM2	-0.508647	8.03164	84.7969	3.30648e-20	3.82312e-19	DOWN	ribonucleotide reductase regulatory subunit M2
ENSG00000068724	TTC7A	-0.508446	2.92833	28.4404	9.66256e-08	4.03333e-07	DOWN	tetratricopeptide repeat domain 7A
ENSG00000135842	FAM129A	-0.508443	6.4232	112.389	2.93623e-26	4.93223e-25	DOWN	family with sequence similarity 129 member A
ENSG00000273420	AC008738.7	-0.508404	1.79217	5.75001	0.0164886	0.0294781	DOWN	novel transcript
ENSG00000152229	PSTPIP2	-0.507792	2.2162	17.5785	2.75685e-05	8.3518e-05	DOWN	proline-serine-threonine phosphatase interacting protein 2
ENSG00000271605	MILR1	-0.507499	1.55656	10.2263	0.00138449	0.00309736	DOWN	mast cell immunoglobulin like receptor 1
ENSG00000104518	GSDMD	-0.507432	5.70553	70.2819	5.14063e-17	4.78699e-16	DOWN	gasdermin D
ENSG00000131778	CHD1L	-0.507013	4.74344	74.3517	6.53689e-18	6.42347e-17	DOWN	chromodomain helicase DNA binding protein 1 like
ENSG00000157470	FAM81A	-0.506858	2.81967	30.2112	3.87472e-08	1.68903e-07	DOWN	family with sequence similarity 81 member A
ENSG00000172594	SMPDL3A	-0.506477	2.1352	11.3706	0.000746148	0.00174672	DOWN	sphingomyelin phosphodiesterase acid like 3A
ENSG00000067066	SP100	-0.506311	5.92316	102.282	4.81645e-24	7.17812e-23	DOWN	SP100 nuclear antigen
ENSG00000197063	MAFG	-0.505914	4.94817	65.9013	4.74074e-16	4.14478e-15	DOWN	MAF bZIP transcription factor G
ENSG00000213846	AC098614.1	-0.505672	1.64107	10.2129	0.00139461	0.00311699	DOWN	tropomyosin 4 (TPM4) pseudogene
ENSG00000149428	HYOU1	-0.505341	7.13528	45.4532	1.56329e-11	9.43482e-11	DOWN	hypoxia up-regulated 1
ENSG00000151693	ASAP2	-0.505243	5.63579	84.9937	2.99323e-20	3.4725e-19	DOWN	ArfGAP with SH3 domain, ankyrin repeat and PH domain 2
ENSG00000068878	PSME4	-0.505159	5.59285	77.0673	1.65232e-18	1.69571e-17	DOWN	proteasome activator subunit 4
ENSG00000182117	NOP10	-0.504876	5.64499	36.4126	1.59668e-09	7.97479e-09	DOWN	NOP10 ribonucleoprotein
ENSG00000115286	NDUFS7	-0.504434	4.06141	23.0508	1.5778e-06	5.69068e-06	DOWN	NADH:ubiquinone oxidoreductase core subunit S7
ENSG00000055732	MCOLN3	-0.504287	2.56639	16.0258	6.2484e-05	0.000179051	DOWN	mucolipin 3
ENSG00000140682	TGFB1I1	-0.503941	5.73254	86.1639	1.65621e-20	1.95241e-19	DOWN	transforming growth factor beta 1 induced transcript 1
ENSG00000254087	LYN	-0.503917	3.56335	45.5454	1.49139e-11	9.02835e-11	DOWN	LYN proto-oncogene, Src family tyrosine kinase
ENSG00000100104	SRRD	-0.503836	4.2164	59.1745	1.44289e-14	1.12599e-13	DOWN	SRR1 domain containing
ENSG00000073670	ADAM11	-0.50367	2.70873	26.3779	2.80738e-07	1.11166e-06	DOWN	ADAM metallopeptidase domain 11
ENSG00000109762	SNX25	-0.50302	4.49558	72.5734	1.60934e-17	1.55066e-16	DOWN	sorting nexin 25
ENSG00000113811	SELENOK	-0.502702	3.36978	44.4281	2.63868e-11	1.56527e-10	DOWN	selenoprotein K
ENSG00000100211	CBY1	-0.502671	4.03701	56.2798	6.28589e-14	4.65901e-13	DOWN	chibby family member 1, beta catenin antagonist
ENSG00000103254	FAM173A	-0.502604	1.14681	9.47622	0.00208152	0.00450774	DOWN	family with sequence similarity 173 member A
ENSG00000198732	SMOC1	-0.502285	5.77784	80.1401	3.48787e-19	3.76315e-18	DOWN	SPARC related modular calcium binding 1
ENSG00000174738	NR1D2	-0.502047	5.0202	60.7001	6.64652e-15	5.34612e-14	DOWN	nuclear receptor subfamily 1 group D member 2
ENSG00000166548	TK2	-0.501439	2.64122	17.2994	3.19284e-05	9.57437e-05	DOWN	thymidine kinase 2, mitochondrial
ENSG00000221968	FADS3	-0.501384	3.92661	40.2914	2.18766e-10	1.18755e-09	DOWN	fatty acid desaturase 3
ENSG00000241978	AKAP2	-0.501137	8.11146	76.8712	1.8248e-18	1.86719e-17	DOWN	A-kinase anchoring protein 2
ENSG00000179630	LACC1	-0.50097	1.92958	11.3061	0.000772531	0.00180331	DOWN	laccase domain containing 1
ENSG00000112667	DNPH1	-0.500231	3.3537	26.9534	2.08419e-07	8.38691e-07	DOWN	2'-deoxynucleoside 5'-phosphate N-hydrolase 1
ENSG00000199347	RNU5E-1	-0.500205	4.03715	30.701	3.01007e-08	1.32629e-07	DOWN	RNA, U5E small nuclear 1
ENSG00000113739	STC2	-0.499954	5.81062	32.5849	1.14101e-08	5.25439e-08	DOWN	stanniocalcin 2
ENSG00000120756	PLS1	-0.499752	4.22093	43.6537	3.91933e-11	2.28586e-10	DOWN	plastin 1
ENSG00000151687	ANKAR	-0.499358	1.19383	7.90013	0.00494312	0.00990981	DOWN	ankyrin and armadillo repeat containing
ENSG00000270069	MIR222HG	-0.498972	2.89621	16.6667	4.45574e-05	0.00013065	DOWN	MIR222 host gene
ENSG00000158163	DZIP1L	-0.49887	2.79201	20.7231	5.30715e-06	1.78125e-05	DOWN	DAZ interacting zinc finger protein 1 like
ENSG00000200795	RNU4-1	-0.498759	5.38663	15.3534	8.91603e-05	0.000248364	DOWN	RNA, U4 small nuclear 1
ENSG00000116906	GNPAT	-0.49874	5.72884	75.2164	4.21846e-18	4.19578e-17	DOWN	glyceronephosphate O-acyltransferase
ENSG00000018699	TTC27	-0.498711	3.52894	37.528	9.011e-10	4.63065e-09	DOWN	tetratricopeptide repeat domain 27
ENSG00000234171	RNASEH1-AS1	-0.498675	2.01542	15.4657	8.40168e-05	0.000235136	DOWN	RNASEH1 antisense RNA 1
ENSG00000197535	MYO5A	-0.498099	5.02881	59.7651	1.06883e-14	8.45017e-14	DOWN	myosin VA
ENSG00000144674	GOLGA4	-0.497658	6.95696	53.5283	2.54895e-13	1.7862e-12	DOWN	golgin A4
ENSG00000112658	SRF	-0.497282	4.37369	52.4456	4.42344e-13	3.05198e-12	DOWN	serum response factor
ENSG00000186469	GNG2	-0.496948	4.76274	70.7067	4.14477e-17	3.8831e-16	DOWN	G protein subunit gamma 2
ENSG00000177042	TMEM80	-0.496654	2.04318	9.96244	0.00159766	0.00353211	DOWN	transmembrane protein 80
ENSG00000161036	LRWD1	-0.496653	4.51131	49.0762	2.46208e-12	1.59707e-11	DOWN	leucine rich repeats and WD repeat domain containing 1
ENSG00000186480	INSIG1	-0.496563	7.14295	81.073	2.17527e-19	2.3672e-18	DOWN	insulin induced gene 1
ENSG00000138119	MYOF	-0.496227	8.26046	49.7209	1.77251e-12	1.16008e-11	DOWN	myoferlin
ENSG00000141664	ZCCHC2	-0.49597	3.46513	37.7692	7.96303e-10	4.1058e-09	DOWN	zinc finger CCHC-type containing 2
ENSG00000023330	ALAS1	-0.495782	5.86522	82.5111	1.05078e-19	1.17105e-18	DOWN	5'-aminolevulinate synthase 1
ENSG00000142002	DPP9	-0.495656	6.24858	101.364	7.65448e-24	1.13105e-22	DOWN	dipeptidyl peptidase 9
ENSG00000089818	NECAP1	-0.495248	6.12878	98.0004	4.1829e-23	5.91016e-22	DOWN	NECAP endocytosis associated 1
ENSG00000169635	HIC2	-0.495037	2.3441	19.9019	8.15181e-06	2.66949e-05	DOWN	HIC ZBTB transcriptional repressor 2
ENSG00000116793	PHTF1	-0.49499	4.08915	56.2891	6.25605e-14	4.63937e-13	DOWN	putative homeodomain transcription factor 1
ENSG00000158717	RNF166	-0.494874	2.85826	25.5332	4.34826e-07	1.68408e-06	DOWN	ring finger protein 166
ENSG00000163528	CHCHD4	-0.493978	3.09942	32.2927	1.32608e-08	6.06641e-08	DOWN	coiled-coil-helix-coiled-coil-helix domain containing 4
ENSG00000164741	DLC1	-0.493864	7.18012	50.6988	1.07687e-12	7.20077e-12	DOWN	DLC1 Rho GTPase activating protein
ENSG00000124574	ABCC10	-0.493293	3.07737	29.0309	7.12328e-08	3.02065e-07	DOWN	ATP binding cassette subfamily C member 10
ENSG00000215630	GUSBP9	-0.492583	2.09529	11.2116	0.000812881	0.0018905	DOWN	glucuronidase, beta pseudogene 9
ENSG00000100376	FAM118A	-0.491847	3.5768	23.3847	1.32627e-06	4.83499e-06	DOWN	family with sequence similarity 118 member A
ENSG00000172164	SNTB1	-0.491798	3.6063	33.5657	6.88963e-09	3.24156e-08	DOWN	syntrophin beta 1
ENSG00000075240	GRAMD4	-0.49161	3.75048	37.0353	1.16012e-09	5.88113e-09	DOWN	GRAM domain containing 4
ENSG00000253729	PRKDC	-0.491147	9.57434	35.8545	2.12617e-09	1.04984e-08	DOWN	protein kinase, DNA-activated, catalytic subunit
ENSG00000154102	C16orf74	-0.490786	1.26926	9.57408	0.00197344	0.00429282	DOWN	chromosome 16 open reading frame 74
ENSG00000126368	NR1D1	-0.49075	1.39322	6.81556	0.00903668	0.0171173	DOWN	nuclear receptor subfamily 1 group D member 1
ENSG00000167065	DUSP18	-0.490164	2.42935	14.8444	0.000116751	0.000318569	DOWN	dual specificity phosphatase 18
ENSG00000136379	ABHD17C	-0.489776	2.37451	17.4366	2.9705e-05	8.94825e-05	DOWN	abhydrolase domain containing 17C
ENSG00000174842	GLMN	-0.489763	2.77651	27.1948	1.83957e-07	7.46097e-07	DOWN	glomulin, FKBP associated protein
ENSG00000254093	PINX1	-0.489637	3.38391	27.9568	1.24056e-07	5.13264e-07	DOWN	PIN2 (TERF1) interacting telomerase inhibitor 1
ENSG00000105974	CAV1	-0.489072	7.93122	89.2396	3.49771e-21	4.33697e-20	DOWN	caveolin 1
ENSG00000147853	AK3	-0.489043	5.47198	78.2465	9.0951e-19	9.5313e-18	DOWN	adenylate kinase 3
ENSG00000111087	GLI1	-0.488997	1.25138	10.198	0.0014059	0.00313853	DOWN	GLI family zinc finger 1
ENSG00000129911	KLF16	-0.488439	3.38163	33.7376	6.30686e-09	2.98051e-08	DOWN	Kruppel like factor 16
ENSG00000256594	AC010186.2	-0.488207	3.31114	38.5323	5.3854e-10	2.80912e-09	DOWN	C-type lectin domain family 2 member D pseudogene
ENSG00000100330	MTMR3	-0.488132	5.86181	89.2728	3.43954e-21	4.27249e-20	DOWN	myotubularin related protein 3
ENSG00000100077	GRK3	-0.48799	3.93635	44.2057	2.95616e-11	1.74794e-10	DOWN	G protein-coupled receptor kinase 3
ENSG00000182712	CMC4	-0.487665	2.08602	8.90088	0.00285033	0.00600218	DOWN	C-X9-C motif containing 4
ENSG00000154146	NRGN	-0.487588	2.02612	12.921	0.000324911	0.000813745	DOWN	neurogranin
ENSG00000134684	YARS	-0.487322	5.88074	64.304	1.06628e-15	9.09319e-15	DOWN	tyrosyl-tRNA synthetase
ENSG00000143641	GALNT2	-0.487098	7.22958	93.4955	4.07133e-22	5.34435e-21	DOWN	polypeptide N-acetylgalactosaminyltransferase 2
ENSG00000198911	SREBF2	-0.486717	6.78192	88.1741	5.994e-21	7.30007e-20	DOWN	sterol regulatory element binding transcription factor 2
ENSG00000270629	NBPF14	-0.486573	6.18996	60.4942	7.37943e-15	5.91164e-14	DOWN	NBPF member 14
ENSG00000229419	RALGAPA1P1	-0.486398	1.54905	9.88528	0.00166606	0.00367047	DOWN	Ral GTPase activating protein catalytic alpha subunit 1 pseudogene 1
ENSG00000109323	MANBA	-0.485203	3.95576	42.8373	5.94859e-11	3.42334e-10	DOWN	mannosidase beta
ENSG00000100297	MCM5	-0.485091	7.87332	67.6576	1.94505e-16	1.74114e-15	DOWN	minichromosome maintenance complex component 5
ENSG00000175611	LINC00476	-0.485047	1.33825	7.68977	0.00555346	0.011014	DOWN	long intergenic non-protein coding RNA 476
ENSG00000151718	WWC2	-0.485024	6.26349	70.9801	3.60839e-17	3.38974e-16	DOWN	WW and C2 domain containing 2
ENSG00000105677	TMEM147	-0.484615	5.03857	37.6931	8.27953e-10	4.26424e-09	DOWN	transmembrane protein 147
ENSG00000135525	MAP7	-0.484389	1.2708	9.28266	0.00231333	0.00495178	DOWN	microtubule associated protein 7
ENSG00000167136	ENDOG	-0.484054	0.587784	5.97036	0.0145483	0.0263157	DOWN	endonuclease G
ENSG00000160948	VPS28	-0.483686	5.12552	50.7713	1.03779e-12	6.9461e-12	DOWN	VPS28, ESCRT-I subunit
ENSG00000068366	ACSL4	-0.483469	6.55555	103.806	2.23171e-24	3.38046e-23	DOWN	acyl-CoA synthetase long chain family member 4
ENSG00000140598	EFL1	-0.483126	5.25746	83.2364	7.28057e-20	8.21284e-19	DOWN	elongation factor like GTPase 1
ENSG00000224063	AC007319.1	-0.482905	1.21386	6.7097	0.00958897	0.0180599	DOWN	novel transcript, antisense to TFPI and CALCRL
ENSG00000125730	C3	-0.482856	4.0896	28.4981	9.37915e-08	3.92093e-07	DOWN	complement C3
ENSG00000120820	GLT8D2	-0.482717	0.573964	5.22081	0.0223181	0.0386211	DOWN	glycosyltransferase 8 domain containing 2
ENSG00000198356	ASNA1	-0.482652	6.2358	54.7336	1.38026e-13	9.92803e-13	DOWN	arsA arsenite transporter, ATP-binding, homolog 1 (bacterial)
ENSG00000173163	COMMD1	-0.482241	3.92631	30.1291	4.04213e-08	1.75704e-07	DOWN	copper metabolism domain containing 1
ENSG00000105976	MET	-0.482039	7.58873	90.9556	1.46933e-21	1.86352e-20	DOWN	MET proto-oncogene, receptor tyrosine kinase
ENSG00000165171	METTL27	-0.482029	1.75942	8.44043	0.00366969	0.00754324	DOWN	methyltransferase like 27
ENSG00000100038	TOP3B	-0.481736	4.15334	44.6682	2.3342e-11	1.38941e-10	DOWN	DNA topoisomerase III beta
ENSG00000091073	DTX2	-0.48158	3.54394	22.3642	2.25537e-06	7.95253e-06	DOWN	deltex E3 ubiquitin ligase 2
ENSG00000124570	SERPINB6	-0.481498	5.96037	112.91	2.25817e-26	3.81169e-25	DOWN	serpin family B member 6
ENSG00000065057	NTHL1	-0.481294	3.26583	23.0203	1.60296e-06	5.77392e-06	DOWN	nth like DNA glycosylase 1
ENSG00000178026	LRRC75B	-0.481274	2.16522	13.0401	0.000304886	0.000767747	DOWN	leucine rich repeat containing 75B
ENSG00000228794	LINC01128	-0.481223	2.77527	24.0177	9.54558e-07	3.54985e-06	DOWN	long intergenic non-protein coding RNA 1128
ENSG00000116954	RRAGC	-0.480926	3.92032	47.1374	6.61792e-12	4.13993e-11	DOWN	Ras related GTP binding C
ENSG00000205336	ADGRG1	-0.480804	1.35065	10.178	0.00142123	0.00316882	DOWN	adhesion G protein-coupled receptor G1
ENSG00000042493	CAPG	-0.480695	5.55556	36.8252	1.29207e-09	6.51433e-09	DOWN	capping actin protein, gelsolin like
ENSG00000156113	KCNMA1	-0.480594	5.66208	82.766	9.23665e-20	1.03187e-18	DOWN	potassium calcium-activated channel subfamily M alpha 1
ENSG00000118197	DDX59	-0.48049	4.32114	57.8461	2.83454e-14	2.16451e-13	DOWN	DEAD-box helicase 59
ENSG00000100221	JOSD1	-0.480418	6.15722	115.708	5.50755e-27	9.56565e-26	DOWN	Josephin domain containing 1
ENSG00000261236	BOP1	-0.480346	5.40599	53.8841	2.12677e-13	1.50249e-12	DOWN	block of proliferation 1
ENSG00000090554	FLT3LG	-0.480074	2.68651	19.0895	1.24728e-05	3.98655e-05	DOWN	fms related tyrosine kinase 3 ligand
ENSG00000128294	TPST2	-0.480042	3.57591	30.207	3.88306e-08	1.69213e-07	DOWN	tyrosylprotein sulfotransferase 2
ENSG00000196866	HIST1H2AD	-0.479938	4.96998	7.61054	0.0058028	0.011448	DOWN	histone cluster 1 H2A family member d
ENSG00000126457	PRMT1	-0.479391	7.37461	47.177	6.48571e-12	4.06455e-11	DOWN	protein arginine methyltransferase 1
ENSG00000125821	DTD1	-0.47922	4.70691	62.9505	2.11966e-15	1.7717e-14	DOWN	D-tyrosyl-tRNA deacylase 1
ENSG00000075218	GTSE1	-0.478883	6.05604	111.901	3.75632e-26	6.27183e-25	DOWN	G2 and S-phase expressed 1
ENSG00000185262	UBALD2	-0.47875	4.75443	44.6687	2.33355e-11	1.38941e-10	DOWN	UBA like domain containing 2
ENSG00000171246	NPTX1	-0.478511	2.56967	15.5484	8.04188e-05	0.000226239	DOWN	neuronal pentraxin 1
ENSG00000153823	PID1	-0.478471	1.58061	9.58679	0.00195982	0.00426683	DOWN	phosphotyrosine interaction domain containing 1
ENSG00000142173	COL6A2	-0.478202	8.53086	48.43	3.42285e-12	2.19667e-11	DOWN	collagen type VI alpha 2 chain
ENSG00000213465	ARL2	-0.478191	5.64232	46.7541	8.04776e-12	4.99833e-11	DOWN	ADP ribosylation factor like GTPase 2
ENSG00000134250	NOTCH2	-0.478159	8.46389	66.6691	3.21125e-16	2.83255e-15	DOWN	notch 2
ENSG00000135002	RFK	-0.478132	4.55722	46.82	7.7816e-12	4.84169e-11	DOWN	riboflavin kinase
ENSG00000154511	FAM69A	-0.478087	2.27565	14.1737	0.000166684	0.000441701	DOWN	family with sequence similarity 69 member A
ENSG00000187792	ZNF70	-0.478058	4.14488	40.385	2.08535e-10	1.13556e-09	DOWN	zinc finger protein 70
ENSG00000068903	SIRT2	-0.477709	5.50673	83.9009	5.20198e-20	5.90167e-19	DOWN	sirtuin 2
ENSG00000138134	STAMBPL1	-0.477646	3.62259	41.69	1.06953e-10	6.0104e-10	DOWN	STAM binding protein like 1
ENSG00000125454	SLC25A19	-0.477405	2.95269	23.1117	1.52855e-06	5.52883e-06	DOWN	solute carrier family 25 member 19
ENSG00000189077	TMEM120A	-0.47726	3.11371	18.0709	2.12825e-05	6.55482e-05	DOWN	transmembrane protein 120A
ENSG00000141552	ANAPC11	-0.477212	4.31569	32.3546	1.28452e-08	5.88209e-08	DOWN	anaphase promoting complex subunit 11
ENSG00000003056	M6PR	-0.477004	7.91872	86.4112	1.46154e-20	1.7362e-19	DOWN	mannose-6-phosphate receptor, cation dependent
ENSG00000157036	EXOG	-0.476879	2.44513	14.7928	0.000119991	0.000326702	DOWN	exo/endonuclease G
ENSG00000074966	TXK	-0.476572	0.457942	4.73965	0.0294751	0.0495117	DOWN	TXK tyrosine kinase
ENSG00000198786	MT-ND5	-0.476531	6.05975	55.3629	1.0021e-13	7.3141e-13	DOWN	mitochondrially encoded NADH:ubiquinone oxidoreductase core subunit 5
ENSG00000008282	SYPL1	-0.476363	5.17293	67.5216	2.08386e-16	1.8594e-15	DOWN	synaptophysin like 1
ENSG00000184220	CMSS1	-0.476251	5.16782	65.6151	5.48163e-16	4.76253e-15	DOWN	cms1 ribosomal small subunit homolog (yeast)
ENSG00000163686	ABHD6	-0.475342	2.38444	16.3546	5.25295e-05	0.000152638	DOWN	abhydrolase domain containing 6
ENSG00000198695	MT-ND6	-0.475174	3.10558	23.1366	1.50891e-06	5.46208e-06	DOWN	mitochondrially encoded NADH:ubiquinone oxidoreductase core subunit 6
ENSG00000074964	ARHGEF10L	-0.474986	3.60731	35.7585	2.23354e-09	1.10051e-08	DOWN	Rho guanine nucleotide exchange factor 10 like
ENSG00000171160	MORN4	-0.474713	2.84985	27.6206	1.47601e-07	6.05012e-07	DOWN	MORN repeat containing 4
ENSG00000092020	PPP2R3C	-0.474684	4.56546	64.0318	1.22427e-15	1.03958e-14	DOWN	protein phosphatase 2 regulatory subunit B''gamma
ENSG00000177426	TGIF1	-0.474546	4.39948	60.3141	8.08675e-15	6.4522e-14	DOWN	TGFB induced factor homeobox 1
ENSG00000160211	G6PD	-0.474453	5.22844	60.8605	6.12669e-15	4.95095e-14	DOWN	glucose-6-phosphate dehydrogenase
ENSG00000181924	COA4	-0.474444	4.53317	51.3483	7.73479e-13	5.25564e-12	DOWN	cytochrome c oxidase assembly factor 4 homolog
ENSG00000155816	FMN2	-0.473675	3.09714	29.0967	6.88548e-08	2.92159e-07	DOWN	formin 2
ENSG00000261604	AC114947.2	-0.473559	4.27531	6.23228	0.0125442	0.0230318	DOWN	novel transcript, antisense to HMGCS1
ENSG00000282034	AC106886.5	-0.472864	3.2686	18.2342	1.95337e-05	6.04574e-05	DOWN	novel transcript
ENSG00000167962	ZNF598	-0.472275	4.38183	37.6662	8.39483e-10	4.32201e-09	DOWN	zinc finger protein 598
ENSG00000144635	DYNC1LI1	-0.471927	5.48522	78.711	7.18935e-19	7.5742e-18	DOWN	dynein cytoplasmic 1 light intermediate chain 1
ENSG00000067064	IDI1	-0.471889	6.74292	75.1556	4.35042e-18	4.31466e-17	DOWN	isopentenyl-diphosphate delta isomerase 1
ENSG00000164620	RELL2	-0.471489	2.85405	18.595	1.61644e-05	5.07769e-05	DOWN	RELT like 2
ENSG00000114480	GBE1	-0.471038	5.29944	65.9772	4.56165e-16	3.99324e-15	DOWN	1,4-alpha-glucan branching enzyme 1
ENSG00000112695	COX7A2	-0.470951	5.91929	35.9377	2.03731e-09	1.00704e-08	DOWN	cytochrome c oxidase subunit 7A2
ENSG00000142684	ZNF593	-0.470926	2.83432	20.3948	6.29997e-06	2.0902e-05	DOWN	zinc finger protein 593
ENSG00000100347	SAMM50	-0.470848	5.07281	67.6654	1.93737e-16	1.73538e-15	DOWN	SAMM50 sorting and assembly machinery component
ENSG00000175832	ETV4	-0.470809	4.28809	43.3572	4.56052e-11	2.64206e-10	DOWN	ETS variant 4
ENSG00000145781	COMMD10	-0.470772	4.01072	41.7141	1.05647e-10	5.93941e-10	DOWN	COMM domain containing 10
ENSG00000179041	RRS1	-0.470631	2.87084	20.2884	6.66015e-06	2.20128e-05	DOWN	ribosome biogenesis regulator homolog
ENSG00000185760	KCNQ5	-0.47063	2.05922	13.5043	0.000238012	0.000612806	DOWN	potassium voltage-gated channel subfamily Q member 5
ENSG00000138829	FBN2	-0.470488	6.37121	55.052	1.17385e-13	8.50063e-13	DOWN	fibrillin 2
ENSG00000142188	TMEM50B	-0.470211	2.98464	16.0609	6.13371e-05	0.000176311	DOWN	transmembrane protein 50B
ENSG00000102390	PBDC1	-0.469743	2.54973	15.5273	8.13225e-05	0.000228411	DOWN	polysaccharide biosynthesis domain containing 1
ENSG00000128268	MGAT3	-0.469722	2.59031	20.4684	6.06228e-06	2.01519e-05	DOWN	mannosyl (beta-1,4-)-glycoprotein beta-1,4-N-acetylglucosaminyltransferase
ENSG00000012171	SEMA3B	-0.46956	1.71729	11.0658	0.000879347	0.00203417	DOWN	semaphorin 3B
ENSG00000169627	BOLA2B	-0.4693	5.21662	48.688	3.0009e-12	1.93303e-11	DOWN	bolA family member 2B
ENSG00000109944	JHY	-0.469287	0.362228	4.78686	0.0286776	0.0482949	DOWN	junctional cadherin complex regulator
ENSG00000112425	EPM2A	-0.468605	1.36906	8.35035	0.00385613	0.00789025	DOWN	EPM2A, laforin glucan phosphatase
ENSG00000171791	BCL2	-0.46859	3.40872	37.4183	9.53253e-10	4.88599e-09	DOWN	BCL2, apoptosis regulator
ENSG00000170266	GLB1	-0.466984	5.46754	56.7181	5.02983e-14	3.76443e-13	DOWN	galactosidase beta 1
ENSG00000204237	OXLD1	-0.46687	2.05927	13.3067	0.000264466	0.000674287	DOWN	oxidoreductase like domain containing 1
ENSG00000114853	ZBTB47	-0.466737	1.41612	8.49341	0.00356435	0.00734959	DOWN	zinc finger and BTB domain containing 47
ENSG00000135905	DOCK10	-0.466569	5.19087	65.5638	5.62624e-16	4.88511e-15	DOWN	dedicator of cytokinesis 10
ENSG00000113161	HMGCR	-0.466488	7.34978	64.7449	8.525e-16	7.31053e-15	DOWN	3-hydroxy-3-methylglutaryl-CoA reductase
ENSG00000020577	SAMD4A	-0.46597	5.1266	77.5838	1.27211e-18	1.31524e-17	DOWN	sterile alpha motif domain containing 4A
ENSG00000137806	NDUFAF1	-0.465705	2.74733	20.0453	7.56279e-06	2.48246e-05	DOWN	NADH:ubiquinone oxidoreductase complex assembly factor 1
ENSG00000181027	FKRP	-0.465662	3.8584	37.3013	1.01219e-09	5.16138e-09	DOWN	fukutin related protein
ENSG00000213443	AC007068.1	-0.465533	1.09367	7.39893	0.00652625	0.012752	DOWN	nucleophosmin (nucleolar phosphoprotein B23, numatrin) (NPM1) pseudogene
ENSG00000127564	PKMYT1	-0.46531	5.46821	54.9442	1.23999e-13	8.96553e-13	DOWN	protein kinase, membrane associated tyrosine/threonine 1
ENSG00000091140	DLD	-0.465201	5.97583	99.5014	1.96024e-23	2.82141e-22	DOWN	dihydrolipoamide dehydrogenase
ENSG00000077713	SLC25A43	-0.465121	3.2696	29.3008	6.19699e-08	2.64238e-07	DOWN	solute carrier family 25 member 43
ENSG00000204394	VARS	-0.464809	5.55359	72.8715	1.3837e-17	1.33696e-16	DOWN	valyl-tRNA synthetase
ENSG00000107404	DVL1	-0.464799	4.5361	32.8877	9.76392e-09	4.52033e-08	DOWN	dishevelled segment polarity protein 1
ENSG00000103876	FAH	-0.464656	3.32754	28.5598	9.08469e-08	3.80586e-07	DOWN	fumarylacetoacetate hydrolase
ENSG00000266412	NCOA4	-0.464328	7.60476	84.6065	3.64069e-20	4.1886e-19	DOWN	nuclear receptor coactivator 4
ENSG00000079459	FDFT1	-0.464262	8.13084	52.6885	3.90872e-13	2.70491e-12	DOWN	farnesyl-diphosphate farnesyltransferase 1
ENSG00000100129	EIF3L	-0.464154	8.33666	65.1044	7.10319e-16	6.13679e-15	DOWN	eukaryotic translation initiation factor 3 subunit L
ENSG00000163710	PCOLCE2	-0.463899	1.58336	8.17074	0.00425715	0.00864325	DOWN	procollagen C-endopeptidase enhancer 2
ENSG00000184319	RPL23AP82	-0.463631	3.86819	39.8396	2.75693e-10	1.48438e-09	DOWN	ribosomal protein L23a pseudogene 82
ENSG00000100084	HIRA	-0.463583	4.13822	22.1317	2.54573e-06	8.92647e-06	DOWN	histone cell cycle regulator
ENSG00000224086	AC245452.1	-0.463494	2.29183	15.3109	9.11899e-05	0.00025361	DOWN	novel transcript, antisense to PPM1F and TOP3B
ENSG00000114738	MAPKAPK3	-0.463358	3.92932	45.8383	1.28428e-11	7.8534e-11	DOWN	mitogen-activated protein kinase-activated protein kinase 3
ENSG00000183935	HTR7P1	-0.46331	2.62674	17.4503	2.94925e-05	8.89196e-05	DOWN	5-hydroxytryptamine receptor 7 pseudogene 1
ENSG00000058453	CROCC	-0.463296	2.57315	18.0798	2.11832e-05	6.52857e-05	DOWN	ciliary rootlet coiled-coil, rootletin
ENSG00000183696	UPP1	-0.463221	2.53201	18.6237	1.59228e-05	5.00794e-05	DOWN	uridine phosphorylase 1
ENSG00000115946	PNO1	-0.463073	3.54461	37.2442	1.04227e-09	5.30697e-09	DOWN	partner of NOB1 homolog
ENSG00000259856	RAB43P1	-0.462964	1.20152	8.77084	0.00306085	0.00640755	DOWN	RAB43 pseudogene 1
ENSG00000115170	ACVR1	-0.462806	4.18627	40.7632	1.71839e-10	9.44639e-10	DOWN	activin A receptor type 1
ENSG00000137070	IL11RA	-0.462617	1.57102	10.0943	0.00148729	0.00330072	DOWN	interleukin 11 receptor subunit alpha
ENSG00000163531	NFASC	-0.461846	4.85638	69.4441	7.86126e-17	7.21447e-16	DOWN	neurofascin
ENSG00000225091	SNORA71A	-0.461735	0.939157	5.37975	0.0203718	0.0355546	DOWN	small nucleolar RNA, H/ACA box 71A
ENSG00000165868	HSPA12A	-0.461606	3.43571	37.6574	8.43247e-10	4.33978e-09	DOWN	heat shock protein family A (Hsp70) member 12A
ENSG00000172889	EGFL7	-0.461518	4.40348	20.8529	4.95935e-06	1.67342e-05	DOWN	EGF like domain multiple 7
ENSG00000162341	TPCN2	-0.460848	2.47841	19.7561	8.79822e-06	2.86696e-05	DOWN	two pore segment channel 2
ENSG00000135250	SRPK2	-0.460697	5.61199	83.9955	4.95892e-20	5.63514e-19	DOWN	SRSF protein kinase 2
ENSG00000063854	HAGH	-0.460636	5.0705	48.8171	2.80981e-12	1.81501e-11	DOWN	hydroxyacylglutathione hydrolase
ENSG00000104976	SNAPC2	-0.460595	4.53764	42.0292	8.99187e-11	5.07576e-10	DOWN	small nuclear RNA activating complex polypeptide 2
ENSG00000115758	ODC1	-0.460484	5.97709	72.4726	1.69364e-17	1.6285e-16	DOWN	ornithine decarboxylase 1
ENSG00000157827	FMNL2	-0.46037	6.84372	64.5575	9.37577e-16	8.02522e-15	DOWN	formin like 2
ENSG00000171148	TADA3	-0.459903	5.81229	62.9337	2.13785e-15	1.78583e-14	DOWN	transcriptional adaptor 3
ENSG00000085998	POMGNT1	-0.459777	5.12485	45.5431	1.49315e-11	9.03508e-11	DOWN	protein O-linked mannose N-acetylglucosaminyltransferase 1 (beta 1,2-)
ENSG00000233608	TWIST2	-0.459608	3.31413	25.4565	4.52476e-07	1.74829e-06	DOWN	twist family bHLH transcription factor 2
[truncated: 6,654 more rows]

## Sheet: edgeR WTb3-CAb3
Ensembl	Symbol	WTb3-CAb3_logFC	WTb3-CAb3_logCPM	WTb3-CAb3_LR	WTb3-CAb3_PValue	WTb3-CAb3_FDR	WTb3-CAb3_Status	Description
[truncated: 6,999 more rows]
